# Supplementary material for: Plasma-derived extracellular vesicles from Plasmodium vivax patients signal spleen fibroblasts via NF-kB facilitating parasite cytoadherence
Source: Nat Commun. 2020 Jun 2;11:2761. doi: 10.1038/s41467-020-16337-y (PMC7265481; doi:10.1038/s41467-020-16337-y)
Supplement: Supplementary file 5 — Supplementary Data 1 [file 41467_2020_16337_MOESM5_ESM.xlsx]

## Sheet: Sheet1
CLINICAL DATA P. vivax PATIENTS
ID	ORIGIN	SEX	AGE	PARASITEMIA	OTHER DISEASES
PV 1	Brazil	M	48	320 pv / 200 l	none*
PV 2	Brazil	M	29	275 pv /200 l	none*
PV 3	Brazil	M	40	165 pv / 200 l	none*
PV 4	Brazil	M	25	276 pv / 200 l	none*
PV 5	Brazil	M	45	480 pv / 200 l
PV 6	Brazil	F	41	47 pv / 200 l	none*
PV 7	Brazil	M	36	592 pv / 200 l	none*
PV 8	Brazil	F	51	511 pv/ 200 l	none*
PV 9	Brazil	M	27	11 pv/ 200 l	none*
PV 10	Brazil	M	44	77 pv/ 200 l	none*
B8-09	Colombia	M	9	53 pv/ 200 l	none*
B8-10	Colombia	M	10	50 pv/ 200 l	none*
B8-18	Colombia	F	26	98 pv/ 200 l	none*
* as indicated by the lack of clinical symptoms after the first medical visit upon treatment
