# Supplementary material for: Plasma-derived extracellular vesicles from Plasmodium vivax patients signal spleen fibroblasts via NF-kB facilitating parasite cytoadherence
Source: Nat Commun. 2020 Jun 2;11:2761. doi: 10.1038/s41467-020-16337-y (PMC7265481; doi:10.1038/s41467-020-16337-y)
Supplement: Supplementary file 6 — Supplementary Data 2 [file 41467_2020_16337_MOESM6_ESM.xlsx]

## Sheet: Table 1
Table 1. Mass spectrometry data of H.sapiens proteins identified in the healthy donors and P. vivax patients. Keratins, immunoglobulins and abundant plasma proteins as published in (de Menezes-Neto, A et al., 2015) have been removed: Total proteins identified: 533.									Protein TOP3 Area
									P. vivax Infected										Healthy
Group Description	Description	Specie	Gene name	Accession	# Unique Peptides	# Proteins	# Peptides	# PSMs	PV10	PV9	PV8	PV7	PV6	PV5	PV4	PV3	PV2	PV1	H10	H9	H8	H7	H6	5	H4	H3	H2	H1	Presence in P.vivax/Healthy
[Master Protein	von Willebrand factor OS	Homo sapiens	VWF	P04275	159	3	159	3346	1700000000	900000000	400000000	4600000000	110000000	340000000	290000000	150000000	8900000000	4000000000	4000000000	3200000000	3100000000	1200000000	8400000000	2400000000	2000000000	2300000000	2500000000	1900000000	P. vivax/Healthy
[Master Protein	Talin-1 OS	Homo sapiens	TLN1	Q9Y490	112	3	125	1015		700000	260000	20000000	2400000		7600000	4600000	42000000	35000000	230000000	300000000	150000000	200000000	25000000	34000000	100000000	86000000	73000000	35000000	P. vivax/Healthy
[Master Protein	IgGFc-binding protein OS	Homo sapiens	FCGBP	Q9Y6R7	111	1	111	1050	210000000	110000000	42000000	86000000	1700000	220000000	190000000	37000000	2200000000	3400000000	320000000	130000000	120000000	54000000	48000000	59000000	41000000	180000000	580000000	98000000	P. vivax/Healthy
[Master Protein	Myosin-9 OS	Homo sapiens	MYH9	P35579	106	5	106	796		780000		85000000	3600000		3700000	4000000	23000000	68000000	130000000	230000000	170000000	140000000	12000000	18000000	56000000	34000000	22000000	20000000	P. vivax/Healthy
[Master Protein	Tenascin OS	Homo sapiens	TNC	P24821	67	1	67	475	29000000	13000000	5600000	63000000		5100000	11000000	1400000	100000000	310000000	27000000	25000000	19000000	5600000	54000000	15000000	6900000	21000000	53000000	13000000	P. vivax/Healthy
[Master Protein	Vinculin OS	Homo sapiens	VCL	P18206	64	2	64	468	600000	330000		30000000	4100000		5800000	5400000	51000000	28000000	190000000	260000000	140000000	240000000	15000000	43000000	130000000	140000000	87000000	34000000	P. vivax/Healthy
[Master Protein	Apolipoprotein(a) OS	Homo sapiens	LPA	P08519	52	2	52	664	20000000	200000000	48000000	650000000	25000000	26000000	610000000		93000000	4000000000	3400000000	730000000	69000000	250000000	1300000000	3000000000	120000000	4600000000	4700000000	86000000	P. vivax/Healthy
[Master Protein	Thrombospondin-1 OS	Homo sapiens	THBS1	P07996	52	5	52	421		8400000	8500000	38000000	9300000	11000000	14000000	1500000	87000000	170000000	280000000	220000000	150000000	200000000	4700000	16000000	58000000	60000000	66000000	22000000	P. vivax/Healthy
[Master Protein	Coagulation factor VIII OS	Homo sapiens	F8	P00451	47	2	47	244	8900000	7600000	3000000	30000000		910000		340000	27000000	14000000	43000000	28000000	27000000	8100000	29000000	11000000	7700000	8600000	14000000	10000000	P. vivax/Healthy
[Master Protein	Collagen alpha-3(VI) chain OS	Homo sapiens	COL6A3	P12111	45	2	45	117				2600000						4400000	29000000	3200000	7000000	3200000	9900000	1100000	2300000	8500000	11000000	8200000	P. vivax/Healthy
[Master Protein	Fibronectin OS	Homo sapiens	FN1	P02751	43	1	93	1028	46000000	18000000	100000000	170000000	1700000	7000000	19000000	30000000	340000000	530000000	450000000	160000000	440000000	150000000	510000000	120000000	110000000	390000000	650000000	220000000	P. vivax/Healthy
[Master Protein	Integrin beta-3 OS	Homo sapiens	ITGB3	P05106	43	2	43	344	6600000	2900000	4100000	130000000	21000000	940000	10000000	8500000	200000000	200000000	720000000	970000000	370000000	490000000	100000000	67000000	290000000	370000000	280000000	140000000	P. vivax/Healthy
[Master Protein	Complement factor H OS	Homo sapiens	CFH	P08603	42	1	45	337	12000000	4900000	5600000	38000000	4000000	1200000	19000000	5000000	100000000	160000000	110000000	44000000	60000000	32000000	100000000	15000000	18000000	54000000	91000000	33000000	P. vivax/Healthy
[Master Protein	C4b-binding protein alpha chain OS	Homo sapiens	C4BPA	P04003	41	1	41	749	440000000	340000000	320000000	1500000000	5200000	160000000	750000000	220000000	3400000000	4400000000	3800000000	1200000000	2000000000	1100000000	1100000000	930000000	830000000	1900000000	3800000000	710000000	P. vivax/Healthy
[Master Protein	Integrin alpha-IIb OS	Homo sapiens	ITGA2B	P08514	41	1	41	450	6200000	2800000	2000000	150000000	20000000		17000000	17000000	190000000	210000000	1100000000	650000000	410000000	580000000	90000000	92000000	310000000	480000000	340000000	140000000	P. vivax/Healthy
[Master Protein	Apolipoprotein E OS	Homo sapiens	APOE	P02649	38	2	38	725	380000000	270000000	440000000	320000000	240000000	2300000000	860000000	1900000000	1900000000	2400000000	4300000000	420000000	450000000	490000000	1500000000	4500000000	720000000	2000000000	2500000000	1800000000	P. vivax/Healthy
[Master Protein	Coagulation factor V OS	Homo sapiens	F5	P12259	38	2	38	157				6400000	1800000		13000000		10000000	15000000	61000000	45000000	25000000	36000000			5800000	16000000		2300000	P. vivax/Healthy
[Master Protein	Sushi, von Willebrand factor type A, EGF and pentraxin domain-containing protein 1 OS	Homo sapiens	SVEP1	Q4LDE5	34	1	34	129	3000000	1500000	470000	10000000		1200000		560000	4500000	13000000	19000000	7800000	6900000	4500000	8600000	3300000	5300000	2700000	11000000	4600000	P. vivax/Healthy
[Master Protein	Multimerin-1 OS	Homo sapiens	MMRN1	Q13201	33	2	33	128				4500000	720000					11000000	44000000	42000000	17000000	27000000			14000000	6100000	4800000	7500000	P. vivax/Healthy
[Master Protein	Filamin-A OS	Homo sapiens	FLNA	P21333	31	3	129	1027	1200000	830000		53000000	10000000		26000000	8300000	89000000	78000000	340000000	450000000	230000000	350000000	17000000	48000000	120000000	180000000	140000000	86000000	P. vivax/Healthy
[Master Protein	Fermitin family homolog 3 OS	Homo sapiens	FERMT3	Q86UX7	30	1	30	181	1800000			15000000	1300000		3300000	1900000	32000000	12000000	120000000	100000000	76000000	83000000	4800000	20000000	37000000	64000000	51000000	25000000	P. vivax/Healthy
[Master Protein	Integrin alpha-6 OS	Homo sapiens	ITGA6	P23229	30	1	30	155				11000000	1200000		700000	1100000	38000000	20000000	65000000	46000000	24000000	48000000	4000000	4800000	28000000	40000000	15000000	9700000	P. vivax/Healthy
[Master Protein	Soluble scavenger receptor cysteine-rich domain-containing protein SSC5D OS	Homo sapiens	SSC5D	A1L4H1	30	1	30	227	18000000	9300000	4700000	31000000	890000	1700000	15000000	4600000	56000000	67000000	150000000	17000000	26000000	14000000	76000000	21000000	11000000	63000000	51000000	36000000	P. vivax/Healthy
[Master Protein	Complement C1r subcomponent OS	Homo sapiens	C1R	P00736	29	3	29	208	1200000	7700000	3600000	17000000		3300000	50000000	5800000	150000000	190000000	100000000	40000000	130000000	13000000	26000000	15000000	75000000	310000000	73000000	19000000	P. vivax/Healthy
[Master Protein	Vitamin K-dependent protein S OS	Homo sapiens	PROS1	P07225	28	2	28	302	66000000	43000000	43000000	140000000		8700000	88000000	17000000	430000000	370000000	570000000	270000000	410000000	180000000	670000000	150000000	180000000	190000000	440000000	78000000	P. vivax/Healthy
[Master Protein	Gelsolin OS	Homo sapiens	GSN	P06396	27	2	27	178				19000000	3000000		6700000	1900000	41000000	21000000	150000000	170000000	130000000	110000000	19000000	17000000	79000000	80000000	51000000	31000000	P. vivax/Healthy
[Master Protein	Alpha-actinin-1 OS	Homo sapiens	ACTN1	P12814	26	3	41	211				10000000			1700000		12000000	19000000	35000000	84000000	74000000	41000000		6700000	22000000	6800000		6700000	P. vivax/Healthy
[Master Protein	Apolipoprotein L1 OS	Homo sapiens	APOL1	O14791	26	1	26	164	79000000	24000000	74000000	180000000	19000000	100000000	27000000	120000000	440000000	230000000	420000000	150000000	300000000	90000000	320000000	200000000	110000000	250000000	360000000	160000000	P. vivax/Healthy
[Master Protein	Coagulation factor XIII A chain OS	Homo sapiens	F13A1	P00488	26	2	27	185	1600000	720000		19000000	2000000		4500000	3500000	32000000	24000000	120000000	220000000	120000000	110000000	6700000	21000000	56000000	59000000	44000000	25000000	P. vivax/Healthy
[Master Protein	Galectin-3-binding protein OS	Homo sapiens	LGALS3BP	Q08380	26	1	26	323	60000000	82000000	43000000	140000000	1800000	25000000	76000000	79000000	1300000000	460000000	1300000000	230000000	250000000	150000000	600000000	120000000	85000000	590000000	240000000	360000000	P. vivax/Healthy
[Master Protein	Pregnancy zone protein OS	Homo sapiens	PZP	P20742	26	2	37	348							3700000		9200000	16000000		1100000	9600000							110000000	P. vivax/Healthy
[Master Protein	Moesin OS	Homo sapiens	MSN	P26038	25	1	32	193	8500000	4100000	5800000	11000000	1100000	3100000		2500000	120000000	32000000	40000000	60000000	23000000	26000000	32000000	9800000	14000000	15000000	15000000	7900000	P. vivax/Healthy
[Master Protein	Proteoglycan 4 OS	Homo sapiens	PRG4	Q92954	25	1	25	141	22000000	27000000	4700000	30000000		4200000	24000000	2900000	150000000	130000000	170000000	41000000	34000000	16000000	53000000	15000000	3200000	38000000	21000000	49000000	P. vivax/Healthy
[Master Protein	Pyruvate kinase PKM OS	Homo sapiens	PKM	P14618	25	4	25	113	1300000			6300000				1200000	19000000	3200000	39000000	58000000	27000000	57000000	4600000	7000000	17000000	16000000	10000000	11000000	P. vivax/Healthy
[Master Protein	CD5 antigen-like OS	Homo sapiens	CD5L	O43866	24	3	24	356	150000000	170000000	250000000	920000000	11000000	77000000	500000000	77000000	3600000000	1200000000	1600000000	1400000000	2200000000	580000000	2300000000	560000000	640000000	910000000	2000000000	540000000	P. vivax/Healthy
[Master Protein	Apolipoprotein A-IV OS	Homo sapiens	APOA4	P06727	23	2	23	144	2200000		1800000	14000000	17000000	7700000	23000000	33000000	90000000	18000000	45000000	3800000	6800000	16000000	24000000	53000000	13000000	24000000	46000000	15000000	P. vivax/Healthy
[Master Protein	Complement C1s subcomponent OS	Homo sapiens	C1S	P09871	23	2	24	171		4700000	2800000	15000000		2300000	10000000	3300000	160000000	140000000	58000000	32000000	81000000	7000000	11000000	7500000	60000000	290000000	23000000	15000000	P. vivax/Healthy
[Master Protein	Platelet endothelial cell adhesion molecule OS	Homo sapiens	PECAM1	P16284	23	1	23	165	1100000	570000	480000	14000000	1600000		7300000		49000000	46000000	68000000	44000000	32000000	50000000	9300000	8700000	29000000	42000000	23000000	12000000	P. vivax/Healthy
[Master Protein	Latent-transforming growth factor beta-binding protein 1 OS	Homo sapiens	LTBP1	Q14766	22	2	22	79				2000000							23000000	38000000	16000000	19000000			3800000	3400000	3100000		P. vivax/Healthy
[Master Protein	78 kDa glucose-regulated protein OS	Homo sapiens	HSPA5	P11021	21	2	23	110				4500000	1600000				8900000	10000000	23000000	24000000	18000000	27000000			7000000	7600000	6400000		P. vivax/Healthy
[Master Protein	Band 3 anion transport protein OS	Homo sapiens	SLC4A1	P02730	21	1	21	122	12000000	3700000	4700000	40000000	4800000		12000000	7500000	100000000	92000000	10000000	2800000	9600000	2700000	25000000	15000000	2400000	8100000	94000000	2200000	P. vivax/Healthy
[Master Protein	Integrin alpha-2 OS	Homo sapiens	ITGA2	P17301	21	1	21	68					400000						22000000	13000000	11000000	13000000			6600000	11000000	7600000		P. vivax/Healthy
[Master Protein	Inter-alpha-trypsin inhibitor heavy chain H2 OS	Homo sapiens	ITIH2	P19823	20	2	20	77	5400000	430000	1800000	14000000	980000		4000000		63000000	48000000	50000000	17000000	28000000	9600000	28000000	3600000	5300000	17000000	50000000	13000000	P. vivax/Healthy
[Master Protein	Integrin beta-1 OS	Homo sapiens	ITGB1	P05556	19	1	19	136	2100000	960000	1000000	15000000	2100000		2600000	1600000	37000000	22000000	79000000	69000000	49000000	86000000	17000000	5900000	31000000	76000000	31000000	19000000	P. vivax/Healthy
[Master Protein	Alpha-enolase OS	Homo sapiens	ENO1	P06733	18	5	20	127	860000			5400000	1500000		2400000		25000000	8700000	74000000	70000000	51000000	50000000	6200000	7300000	18000000	36000000	21000000	10000000	P. vivax/Healthy
[Master Protein	Catalase OS	Homo sapiens	CAT	P04040	18	1	18	67	770000	370000		2200000	970000				13000000	9400000	12000000	17000000	6000000	6000000	5800000	1700000	37000000	7700000	19000000	3400000	P. vivax/Healthy
[Master Protein	Clusterin OS	Homo sapiens	CLU	P10909	18	1	18	202	75000000	28000000	23000000	130000000	8400000	63000000	210000000	70000000	440000000	570000000	260000000	120000000	110000000	57000000	100000000	140000000	62000000	140000000	200000000	65000000	P. vivax/Healthy
[Master Protein	Fructose-bisphosphate aldolase A OS	Homo sapiens	ALDOA	P04075	18	3	21	81				2900000	1800000				34000000		51000000	150000000	100000000	80000000	9700000	6600000	27000000	37000000	43000000	13000000	P. vivax/Healthy
[Master Protein	Protein disulfide-isomerase A3 OS	Homo sapiens	PDIA3	P30101	18	1	18	66		250000		3500000						3000000	38000000	51000000	22000000	35000000	2400000		13000000	7100000		2100000	P. vivax/Healthy
[Master Protein	Calnexin OS	Homo sapiens	CANX	P27824	17	1	17	48				2700000	1400000						17000000	42000000	17000000	16000000			8100000	5900000	7400000		P. vivax/Healthy
[Master Protein	Complement C5 OS	Homo sapiens	C5	P01031	17	3	17	39	5200000			1600000					12000000	17000000	3000000	3500000	2500000				2400000				P. vivax/Healthy
[Master Protein	Integrin-linked protein kinase OS	Homo sapiens	ILK	Q13418	17	1	17	95				6600000	480000		1600000			7500000	62000000	75000000	40000000	44000000	3800000	6700000	27000000	25000000	17000000	8100000	P. vivax/Healthy
[Master Protein	P-selectin OS	Homo sapiens	SELP	P16109	17	1	17	59				910000			1200000			4900000	32000000	34000000	8300000	19000000		1100000	5000000	2800000	3100000	2900000	P. vivax/Healthy
[Master Protein	Transferrin receptor protein 1 OS	Homo sapiens	TFRC	P02786	17	2	17	51	3600000		1100000				10000000		56000000	28000000	7000000	1900000		470000	14000000	2000000		2200000		2000000	P. vivax/Healthy
[Master Protein	Transitional endoplasmic reticulum ATPase OS	Homo sapiens	VCP	P55072	17	2	17	46									6200000	5900000	6000000	14000000	8100000	9600000			5500000	5100000	5600000	2000000	P. vivax/Healthy
[Master Protein	Vitamin D-binding protein OS	Homo sapiens	GC	P02774	17	3	17	116	1600000	850000	320000	10000000	22000000	2800000	6100000	6500000	40000000	41000000	25000000	43000000	19000000	20000000	4000000	4800000	17000000	11000000	23000000	4000000	P. vivax/Healthy
[Master Protein	WD repeat-containing protein 1 OS	Homo sapiens	WDR1	O75083	17	1	17	61				1700000							21000000	32000000	32000000	37000000		1400000	10000000	8400000	11000000	4500000	P. vivax/Healthy
[Master Protein	14-3-3 protein zeta/delta OS	Homo sapiens	YWHAZ	P63104	16	5	21	239	4500000	2700000	1200000	67000000	9400000	1200000	22000000	9000000	97000000	80000000	310000000	430000000	220000000	260000000	59000000	44000000	140000000	250000000	170000000	71000000	P. vivax/Healthy
[Master Protein	Calreticulin OS	Homo sapiens	CALR	P27797	16	1	16	44				3800000	1100000					13000000	37000000	58000000	30000000	38000000			8100000	6400000	4700000		P. vivax/Healthy
[Master Protein	Reelin OS	Homo sapiens	RELN	P78509	16	1	16	71	2900000	1000000		4800000		1300000	610000	500000	3800000	13000000	9000000	3700000	4300000	3500000	6700000	3100000	2500000	3700000	11000000	4500000	P. vivax/Healthy
[Master Protein	Tubulin beta-1 chain OS	Homo sapiens	TUBB1	Q9H4B7	16	3	17	83				14000000	1000000		3200000	2700000	15000000	13000000	49000000	27000000	21000000	24000000		9700000	26000000	31000000	9200000	4800000	P. vivax/Healthy
[Master Protein	Clathrin heavy chain 1 OS	Homo sapiens	CLTC	Q00610	15	2	15	34				1800000						2800000	5000000	4700000	3600000	2400000			2000000	1600000		330000	P. vivax/Healthy
[Master Protein	Collagen alpha-1(VI) chain OS	Homo sapiens	COL6A1	P12109	15	2	15	39									4900000	3800000	24000000	1500000	3600000	1900000	3700000	5300000	2300000	12000000	9700000	5100000	P. vivax/Healthy
[Master Protein	Phosphoglycerate kinase 1 OS	Homo sapiens	PGK1	P00558	15	4	15	64									11000000	4100000	21000000	31000000	15000000	19000000	2000000	1800000	4900000	8800000	4200000		P. vivax/Healthy
[Master Protein	Ras suppressor protein 1 OS	Homo sapiens	RSU1	Q15404	15	2	15	55				12000000					10000000		62000000	130000000	33000000	57000000	6300000	8000000	26000000	38000000	14000000	5200000	P. vivax/Healthy
[Master Protein	Receptor-type tyrosine-protein phosphatase eta OS	Homo sapiens	PTPRJ	Q12913	15	1	15	32				1300000					9000000	6400000	5700000	6600000	2800000	8200000			2600000	5700000	2600000	1300000	P. vivax/Healthy
[Master Protein	Aminopeptidase N OS	Homo sapiens	ANPEP	P15144	14	1	14	50	4900000	9500000	1100000	9000000	810000	9400000		7300000	10000000		950000									4700000	P. vivax/Healthy
[Master Protein	Cofilin-1 OS	Homo sapiens	CFL1	P23528	14	3	15	111	1400000	1900000	1300000	20000000		1200000	8200000	4700000	57000000	17000000	170000000	180000000	91000000	170000000	31000000	22000000	24000000	130000000	100000000	22000000	P. vivax/Healthy
[Master Protein	Complement factor B OS	Homo sapiens	CFB	P00751	14	1	14	52	500000	330000			8300000		2000000	4500000	15000000	25000000	4800000	7200000	5500000	2400000	4000000		2600000	3400000	10000000		P. vivax/Healthy
[Master Protein	Disintegrin and metalloproteinase domain-containing protein 10 OS	Homo sapiens	ADAM10	O14672	14	1	14	62				5200000			740000		12000000	14000000	16000000	16000000	9800000	15000000		850000	7800000	8200000	4500000	2900000	P. vivax/Healthy
[Master Protein	Glyceraldehyde-3-phosphate dehydrogenase OS	Homo sapiens	GAPDH	P04406	14	3	14	124	1100000	970000	310000	8900000	2300000		7900000	890000	52000000	15000000	88000000	110000000	120000000	130000000	7700000	33000000	63000000	57000000	54000000	27000000	P. vivax/Healthy
[Master Protein	Inter-alpha-trypsin inhibitor heavy chain H1 OS	Homo sapiens	ITIH1	P19827	14	2	14	80	5600000	1000000		8600000	1100000		3500000		30000000	32000000	25000000	14000000	30000000	8000000	9300000	830000	3500000	8100000	34000000	9800000	P. vivax/Healthy
[Master Protein	Inter-alpha-trypsin inhibitor heavy chain H4 OS	Homo sapiens	ITIH4	Q14624	14	2	14	61	3700000	1100000		4700000	2700000	2200000	1700000	3600000	15000000	38000000	9600000	9700000	5800000	5800000	2700000	680000	2800000	3100000	6700000	3600000	P. vivax/Healthy
[Master Protein	Protein AMBP OS	Homo sapiens	AMBP	P02760	14	2	14	57				8400000	2000000		7400000		35000000	21000000	15000000	14000000	22000000	8400000	11000000		6000000	9700000	21000000	14000000	P. vivax/Healthy
[Master Protein	Prothrombin OS	Homo sapiens	F2	P00734	14	2	14	45				4900000	4100000				12000000	4500000	11000000	8900000		4900000		1100000		3000000	8300000		P. vivax/Healthy
[Master Protein	Receptor-type tyrosine-protein phosphatase C OS	Homo sapiens	PTPRC	P08575	14	1	14	27	2200000	1200000	800000					500000	47000000	31000000	2000000		1300000					3700000			P. vivax/Healthy
[Master Protein	Coronin-1A OS	Homo sapiens	CORO1A	P31146	13	1	13	42				1500000					6500000	5700000	13000000	19000000	18000000	15000000		1700000	6100000	10000000	6300000	5000000	P. vivax/Healthy
[Master Protein	Erythrocyte band 7 integral membrane protein OS	Homo sapiens	STOM	P27105	13	2	13	155	4500000	2200000	2400000	37000000	4100000	3400000	5300000	810000	150000000	88000000	86000000	100000000	83000000	86000000	13000000	29000000	75000000	52000000	82000000	13000000	P. vivax/Healthy
[Master Protein	Kininogen-1 OS	Homo sapiens	KNG1	P01042	13	1	13	90	4300000	3500000	2000000	13000000	12000000	2700000	7600000	5600000	23000000	45000000	34000000	25000000	17000000	16000000	16000000		10000000	17000000	19000000	12000000	P. vivax/Healthy
[Master Protein	Platelet glycoprotein V OS	Homo sapiens	GP5	P40197	13	1	13	61				2400000	790000		5000000				44000000	27000000	17000000	17000000		2700000	24000000	22000000	9900000	5900000	P. vivax/Healthy
[Master Protein	Spectrin alpha chain, erythrocytic 1 OS	Homo sapiens	SPTA1	P02549	13	1	13	15					640000														13000000		P. vivax/Healthy
[Master Protein	Syntaxin-binding protein 2 OS	Homo sapiens	STXBP2	Q15833	13	1	13	35											11000000	9700000	4500000	3000000			8400000	8200000	6000000	870000	Healthy
[Master Protein	Adenylyl cyclase-associated protein 1 OS	Homo sapiens	CAP1	Q01518	12	2	21	133				6100000			540000	1800000	23000000	14000000	27000000	61000000	46000000	53000000		10000000	27000000	37000000	24000000	11000000	P. vivax/Healthy
[Master Protein	ATP synthase subunit beta, mitochondrial OS	Homo sapiens	ATP5B	P06576	12	3	12	30										3800000	23000000	20000000	12000000	11000000			6200000				P. vivax/Healthy
[Master Protein	Beta-2-glycoprotein 1 OS	Homo sapiens	APOH	P02749	12	2	12	116	3500000	4100000	1800000	160000000	40000000	14000000	150000000	25000000	180000000	300000000	290000000	350000000	140000000	150000000	51000000	90000000	230000000	290000000	90000000	62000000	P. vivax/Healthy
[Master Protein	C4b-binding protein beta chain OS	Homo sapiens	C4BPB	P20851	12	1	12	161	28000000	38000000	45000000	70000000		11000000	19000000	24000000	130000000	180000000	660000000	140000000	180000000	100000000	350000000	64000000	99000000	120000000	510000000	15000000	P. vivax/Healthy
[Master Protein	Coronin-1C OS	Homo sapiens	CORO1C	Q9ULV4	12	1	12	42											12000000	39000000	24000000	26000000	2200000		8000000	14000000		2600000	Healthy
[Master Protein	Endoplasmin OS	Homo sapiens	HSP90B1	P14625	12	5	12	30				1300000							5500000	12000000	7800000	11000000			3100000				P. vivax/Healthy
[Master Protein	Guanine nucleotide-binding protein G(q) subunit alpha OS	Homo sapiens	GNAQ	P50148	12	3	12	27				3200000						5000000	16000000	9700000	6300000	8500000			4200000	7400000			P. vivax/Healthy
[Master Protein	Hemopexin OS	Homo sapiens	HPX	P02790	12	1	12	79	1500000	3900000	1000000	33000000	28000000	24000000	21000000	21000000	98000000	81000000	39000000	51000000	26000000	36000000	9800000	5500000	18000000	22000000	44000000	13000000	P. vivax/Healthy
[Master Protein	Histidine-rich glycoprotein OS	Homo sapiens	HRG	P04196	12	6	12	125	2600000	3200000	5300000	14000000	4100000	5400000	14000000	3300000	52000000	65000000	33000000	20000000	14000000	9000000	11000000	6900000	10000000	11000000	21000000	2300000	P. vivax/Healthy
[Master Protein	L-lactate dehydrogenase B chain OS	Homo sapiens	LDHB	P07195	12	8	13	58				2900000			1300000		9500000	4200000	12000000	35000000	26000000	20000000		4100000	15000000	10000000	13000000	5400000	P. vivax/Healthy
[Master Protein	Platelet glycoprotein 4 OS	Homo sapiens	CD36	P16671	12	1	12	94	3100000	1500000	2400000	44000000	2800000		17000000		77000000	75000000	170000000	140000000	54000000	77000000	36000000	9800000	55000000	110000000	50000000	20000000	P. vivax/Healthy
[Master Protein	Platelet glycoprotein Ib alpha chain OS	Homo sapiens	GP1BA	P07359	12	1	12	115				15000000	3100000		8600000	2100000	23000000	23000000	86000000	110000000	54000000	63000000	3100000	10000000	44000000	68000000	41000000	25000000	P. vivax/Healthy
[Master Protein	Pleckstrin OS	Homo sapiens	PLEK	P08567	12	3	12	83				13000000	1400000		7900000		35000000	9900000	150000000	190000000	83000000	92000000	5600000	12000000	27000000	34000000	17000000	14000000	P. vivax/Healthy
[Master Protein	Polymeric immunoglobulin receptor OS	Homo sapiens	PIGR	P01833	12	1	12	61		3700000		5400000				16000000	14000000	12000000	8000000	8100000	5100000		8300000	13000000	4200000	7000000	16000000	8400000	P. vivax/Healthy
[Master Protein	Prenylcysteine oxidase 1 OS	Homo sapiens	PCYOX1	Q9UHG3	12	6	12	63	1800000	1700000	1600000	3100000	1400000	8100000	14000000	8700000	7500000	40000000	13000000	1500000	3900000			28000000		8700000	11000000	10000000	P. vivax/Healthy
[Master Protein	Protein disulfide-isomerase OS	Homo sapiens	P4HB	P07237	12	1	12	28				1100000							9600000	21000000	8700000	11000000			4100000				P. vivax/Healthy
[Master Protein	Transgelin-2 OS	Homo sapiens	TAGLN2	P37802	12	2	12	73				3600000					13000000		84000000	220000000	90000000	55000000	5200000	5100000	34000000	49000000	23000000		P. vivax/Healthy
[Master Protein	Vitronectin OS	Homo sapiens	VTN	P04004	12	3	12	74	13000000	8500000	2000000	27000000	8800000	17000000	43000000	17000000	59000000	180000000	58000000	30000000	34000000	12000000	18000000	14000000		24000000	39000000	10000000	P. vivax/Healthy
[Master Protein	14-3-3 protein epsilon OS	Homo sapiens	YWHAE	P62258	11	1	14	109				3000000			4500000	1300000	21000000	15000000	33000000	43000000	28000000	35000000	4700000	10000000	15000000	27000000	19000000	3900000	P. vivax/Healthy
[Master Protein	Alpha-1B-glycoprotein OS	Homo sapiens	A1BG	P04217	11	1	11	49				2900000	4500000	2300000	950000	4300000	8900000	15000000	12000000	7600000	3600000	6800000	2200000		3400000	1600000	6700000		P. vivax/Healthy
[Master Protein	Beta-parvin OS	Homo sapiens	PARVB	Q9HBI1	11	2	11	57				4800000	440000		3100000			5600000	41000000	59000000	41000000	47000000		5500000	25000000	22000000	26000000	10000000	P. vivax/Healthy
[Master Protein	Bridging integrator 2 OS	Homo sapiens	BIN2	Q9UBW5	11	1	11	40											22000000	44000000	16000000	23000000			9900000	14000000			Healthy
[Master Protein	Peroxiredoxin-6 OS	Homo sapiens	PRDX6	P30041	11	1	11	55							1700000	940000	8900000		52000000	38000000	26000000	28000000	3200000	4800000	16000000	18000000	10000000		P. vivax/Healthy
[Master Protein	Transforming growth factor beta-1 OS	Homo sapiens	TGFB1	P01137	11	1	11	28				1200000							6600000	18000000	4700000	9900000							P. vivax/Healthy
[Master Protein	Triosephosphate isomerase OS	Homo sapiens	TPI1	P60174	11	2	11	61			270000	2200000	450000				14000000		49000000	56000000	34000000	27000000	4600000	3900000	17000000	22000000	14000000	3400000	P. vivax/Healthy
[Master Protein	14-3-3 protein eta OS	Homo sapiens	YWHAH	Q04917	10	9	15	106				6000000	780000		1400000		15000000	23000000	31000000	29000000	22000000	9800000		3600000	8700000	17000000		4600000	P. vivax/Healthy
[Master Protein	14-3-3 protein gamma OS	Homo sapiens	YWHAG	P61981	10	3	16	106	440000			2300000	1100000				5600000	2400000	21000000	28000000	12000000	25000000	830000	1800000	9900000	6600000	6800000		P. vivax/Healthy
[Master Protein	Alpha-1-antichymotrypsin OS	Homo sapiens	SERPINA3	P01011	10	3	10	63	4400000	610000		4400000	27000000	13000000	7400000	14000000	38000000	38000000	5900000	5500000	4400000	7300000			7700000	4400000	8600000		P. vivax/Healthy
[Master Protein	Annexin A11 OS	Homo sapiens	ANXA11	P50995	10	1	10	30				2000000							14000000	9200000	6000000	9400000			2700000	5000000			P. vivax/Healthy
[Master Protein	Brain acid soluble protein 1 OS	Homo sapiens	BASP1	P80723	10	1	10	33	2200000	990000		2100000					42000000	16000000		1600000	1300000		2500000					1400000	P. vivax/Healthy
[Master Protein	Calpain-1 catalytic subunit OS	Homo sapiens	CAPN1	P07384	10	1	10	21											9000000	14000000	9400000	13000000			4000000	4800000			Healthy
[Master Protein	Cathelicidin antimicrobial peptide OS	Homo sapiens	CAMP	P49913	10	1	10	79	18000000	5000000	15000000	5400000	4300000	29000000	9400000	20000000	87000000	59000000	17000000	10000000	7400000	12000000	9600000	29000000	15000000		40000000	32000000	P. vivax/Healthy
[Master Protein	Chloride intracellular channel protein 1 OS	Homo sapiens	CLIC1	O00299	10	4	11	64				3100000					22000000	9100000	47000000	52000000	27000000	36000000	4300000		4500000	13000000	9800000	2600000	P. vivax/Healthy
[Master Protein	Ficolin-3 OS	Homo sapiens	FCN3	O75636	10	1	10	106	12000000	31000000	6400000	31000000		7600000	510000000		140000000	90000000	52000000	18000000	51000000	11000000	43000000	23000000	27000000	32000000	25000000	28000000	P. vivax/Healthy
[Master Protein	Haptoglobin-related protein OS	Homo sapiens	HPR	P00739	10	1	24	470	98000000	34000000	100000000	390000000		30000000	150000000	14000000	750000000	330000000	1200000000	490000000	600000000	180000000	1300000000	260000000	240000000	640000000	910000000	210000000	P. vivax/Healthy
[Master Protein	Junctional adhesion molecule A OS	Homo sapiens	F11R	Q9Y624	10	1	10	39				7800000	1800000				6100000	17000000	49000000	38000000	20000000	43000000		3100000	20000000	29000000		7900000	P. vivax/Healthy
[Master Protein	Protein deglycase DJ-1 OS	Homo sapiens	PARK7	Q99497	10	1	10	37											17000000	21000000	13000000	17000000	3000000	1600000	1500000	6600000	4300000	3800000	Healthy
[Master Protein	Protein diaphanous homolog 1 OS	Homo sapiens	DIAPH1	O60610	10	1	10	20										480000	3400000	3700000	1500000	2800000			850000	1200000			P. vivax/Healthy
[Master Protein	Proto-oncogene tyrosine-protein kinase Src OS	Homo sapiens	SRC	P12931	10	8	10	21											7800000	5700000	7400000	7700000			1100000	1700000	2900000		Healthy
[Master Protein	Ras-related protein Rab-27B OS	Homo sapiens	RAB27B	O00194	10	2	10	48				3700000	1300000		2000000		5000000	8500000	32000000	41000000	20000000	26000000		5500000	13000000	12000000	9300000	6100000	P. vivax/Healthy
[Master Protein	Serum deprivation-response protein OS	Homo sapiens	SDPR	O95810	10	1	10	52				14000000			35000000		41000000	20000000	57000000	130000000	67000000	73000000	13000000		42000000	45000000	34000000	6600000	P. vivax/Healthy
[Master Protein	Spectrin beta chain, erythrocytic OS	Homo sapiens	SPTB	P11277	10	1	10	17					750000						1500000	2100000	2400000	1400000		810000			9500000		P. vivax/Healthy
[Master Protein	Vasodilator-stimulated phosphoprotein OS	Homo sapiens	VASP	P50552	10	2	10	51		300000		4000000	910000			600000	9800000	4600000	23000000	34000000	14000000	19000000		3600000	7400000	8500000	10000000	3000000	P. vivax/Healthy
[Master Protein	Versican core protein OS	Homo sapiens	VCAN	P13611	10	1	10	30	2200000		3900000	6700000		4100000			35000000	18000000	2000000				1800000	10000000	3400000		7900000		P. vivax/Healthy
[Master Protein	Actin-related protein 3 OS	Homo sapiens	ACTR3	P61158	9	3	9	34				5600000					6100000	7500000	14000000	21000000	16000000	16000000			8300000	12000000		6500000	P. vivax/Healthy
[Master Protein	Apolipoprotein A-V OS	Homo sapiens	APOA5	Q6Q788	9	1	9	22						12000000	8700000	3900000								2200000				2200000	P. vivax/Healthy
[Master Protein	Calpain small subunit 1 OS	Homo sapiens	CAPNS1	P04632	9	2	9	20											8500000	19000000	4100000	14000000			4600000	2900000			Healthy
[Master Protein	Carboxypeptidase N subunit 2 OS	Homo sapiens	CPN2	P22792	9	1	9	25	2900000	1500000		7600000					27000000	14000000		5300000	2300000	2000000				3100000	14000000	4300000	P. vivax/Healthy
[Master Protein	Coactosin-like protein OS	Homo sapiens	COTL1	Q14019	9	2	9	35											16000000	32000000	22000000	15000000	2200000		8000000	14000000	18000000	6000000	Healthy
[Master Protein	Complement component C9 OS	Homo sapiens	C9	P02748	9	2	9	30		4800000		4100000	2200000		5600000	1600000	45000000	42000000	9400000	2200000		1200000	5600000				15000000		P. vivax/Healthy
[Master Protein	Fibulin-1 OS	Homo sapiens	FBLN1	P23142	9	3	9	36				4900000	410000	690000	1800000		5700000	10000000	5000000	1800000	5800000	2800000			2900000	1900000	3300000	2400000	P. vivax/Healthy
[Master Protein	Guanine nucleotide-binding protein G(i) subunit alpha-2 OS	Homo sapiens	GNAI2	P04899	9	8	14	96	4000000		2600000	8500000	1400000				72000000	15000000	17000000	20000000	12000000	13000000		6800000	9000000	10000000	11000000	8800000	P. vivax/Healthy
[Master Protein	Heat shock 70 kDa protein 1B OS	Homo sapiens	HSPA1B	P0DMV9	9	3	12	66					1500000				20000000	11000000	5600000	8300000	4000000	7100000						830000	P. vivax/Healthy
[Master Protein	Heat shock protein beta-1 OS	Homo sapiens	HSPB1	P04792	9	1	9	21					1300000		36000000	580000	7700000		6200000	26000000	18000000	13000000						8000000	P. vivax/Healthy
[Master Protein	Integrin beta-2 OS	Homo sapiens	ITGB2	P05107	9	3	9	26	1400000	460000	620000	1000000		1700000			39000000	14000000									2200000		P. vivax/Healthy
[Master Protein	Isocitrate dehydrogenase [NADP], cytoplasmic	Homo sapiens	IDH1	O75874	9	2	9	19											1700000	4100000	5500000	6700000							Healthy
[Master Protein	Isocitrate dehydrogenase [NADP], mitochondrial	Homo sapiens	IDH2	P48735	9	2	9	19											1700000	4100000	5500000	6700000							Healthy
[Master Protein	LIM and senescent cell antigen-like-containing domain protein 1 OS	Homo sapiens	LIMS1	P48059	9	2	9	41				7900000							16000000	13000000	18000000	25000000	3200000	10000000	16000000		7600000	4900000	P. vivax/Healthy
[Master Protein	Mannan-binding lectin serine protease 1 OS	Homo sapiens	MASP1	P48740	9	1	13	67	3000000	4200000	2500000	5600000					27000000	9800000	24000000	8400000	13000000	4200000	38000000		5700000	12000000	24000000	8900000	P. vivax/Healthy
[Master Protein	Oncoprotein-induced transcript 3 protein OS	Homo sapiens	OIT3	Q8WWZ8	9	1	9	40	5400000			3400000							12000000	15000000	10000000	5400000	12000000	7700000	7100000	7600000	21000000	4700000	P. vivax/Healthy
[Master Protein	Properdin OS	Homo sapiens	CFP	P27918	9	1	9	64			4300000	6000000			5200000		21000000	32000000	31000000	13000000	35000000	12000000	78000000	9200000	17000000	23000000	45000000	20000000	P. vivax/Healthy
[Master Protein	Protein HEG homolog 1 OS	Homo sapiens	HEG1	Q9ULI3	9	1	9	30				1800000			2300000		12000000	7700000	8200000		1700000	1700000	5300000	7000000	4800000	5400000	16000000		P. vivax/Healthy
[Master Protein	Purine nucleoside phosphorylase OS	Homo sapiens	PNP	P00491	9	2	9	41											14000000	15000000	15000000	21000000			12000000	7700000	7600000		Healthy
[Master Protein	Ras-related protein Rab-7a OS	Homo sapiens	RAB7A	P51149	9	9	9	26				1500000							11000000	21000000	7400000	10000000			5100000	6100000		700000	P. vivax/Healthy
[Master Protein	Serum paraoxonase/arylesterase 1 OS	Homo sapiens	PON1	P27169	9	3	9	116	8100000	1000000	930000	1900000	4100000	160000000	79000000	37000000	73000000	130000000	10000000	13000000	7300000	4800000		20000000	9200000	57000000	35000000	6400000	P. vivax/Healthy
[Master Protein	SPARC OS	Homo sapiens	SPARC	P09486	9	2	9	28											24000000	43000000	31000000	18000000				4100000			Healthy
[Master Protein	ADP-ribosylation factor 3 OS	Homo sapiens	ARF3	P61204	8	6	8	30	850000								12000000		16000000	23000000	13000000	20000000			3500000	7000000	3400000		P. vivax/Healthy
[Master Protein	Angiotensinogen OS	Homo sapiens	AGT	P01019	8	1	8	58	8800000	1900000	2600000	9200000			6700000	4000000	35000000	19000000	17000000	9600000	5000000	3900000	4900000	6700000	4100000	8100000	5100000	17000000	P. vivax/Healthy
[Master Protein	Ankyrin-1 OS	Homo sapiens	ANK1	P16157	8	1	8	11					530000				4600000	2700000									8300000		P. vivax/Healthy
[Master Protein	Apolipoprotein M OS	Homo sapiens	APOM	O95445	8	2	8	82	35000000	9800000	29000000	48000000	4700000	250000000	130000000	65000000	220000000	320000000	120000000	41000000	34000000	32000000	370000000	170000000	33000000	190000000	53000000	78000000	P. vivax/Healthy
[Master Protein	Coagulation factor XIII B chain OS	Homo sapiens	F13B	P05160	8	1	8	28				3300000					9800000	5500000	6100000	4000000	12000000	2300000	3100000		1600000	4800000	6800000		P. vivax/Healthy
[Master Protein	Complement C1q subcomponent subunit C OS	Homo sapiens	C1QC	P02746	8	1	8	103	73000000	76000000	73000000	210000000	9300000	27000000	140000000	91000000	710000000	790000000	550000000	160000000	510000000	100000000	350000000	150000000	200000000	310000000	780000000	300000000	P. vivax/Healthy
[Master Protein	Dynamin-1-like protein OS	Homo sapiens	DNM1L	O00429	8	1	8	13												3300000	2600000	4400000			1100000				Healthy
[Master Protein	EH domain-containing protein 3 OS	Homo sapiens	EHD3	Q9NZN3	8	3	12	23											8300000	9100000	6900000	8300000			3500000	3300000			Healthy
[Master Protein	F-actin-capping protein subunit beta OS	Homo sapiens	CAPZB	P47756	8	1	8	33				3600000					12000000	8400000	11000000	9800000	14000000	17000000			6800000	22000000	12000000		P. vivax/Healthy
[Master Protein	Hemoglobin subunit alpha OS	Homo sapiens	HBA1	P69905	8	2	12	239	240000000	78000000	93000000	390000000	100000000	120000000	290000000	290000000	5200000000	2600000000	750000000	420000000	850000000	260000000	1200000000	660000000	330000000	350000000	5800000000	260000000	P. vivax/Healthy
[Master Protein	Hemoglobin subunit beta OS	Homo sapiens	HBB	P68871	8	2	15	295	440000000	58000000	120000000	930000000	160000000	110000000	340000000	180000000	5100000000	1700000000	1000000000	280000000	650000000	260000000	1100000000	620000000	230000000	380000000	7500000000	190000000	P. vivax/Healthy
[Master Protein	Mannose-binding protein C OS	Homo sapiens	MBL2	P11226	8	1	8	35		370000	9600000	9600000					130000000			19000000	2300000	1900000	7400000	2300000	2500000		48000000	14000000	P. vivax/Healthy
[Master Protein	Peptidyl-prolyl cis-trans isomerase A OS	Homo sapiens	PPIA	P62937	8	7	8	89	3300000	1800000		20000000	4500000		17000000		90000000	45000000	160000000	160000000	100000000	190000000	23000000	32000000	66000000	140000000	83000000	51000000	P. vivax/Healthy
[Master Protein	Profilin-1 OS	Homo sapiens	PFN1	P07737	8	2	8	93	9900000	4700000		49000000	9800000		24000000	18000000	82000000	58000000	330000000	390000000	280000000	410000000	45000000	60000000	150000000	200000000	210000000	88000000	P. vivax/Healthy
[Master Protein	Rab GDP dissociation inhibitor beta OS	Homo sapiens	GDI2	P50395	8	1	13	35				1300000					10000000		3700000	8200000	5300000	5000000				3300000	3000000		P. vivax/Healthy
[Master Protein	Ras GTPase-activating-like protein IQGAP2 OS	Homo sapiens	IQGAP2	Q13576	8	2	8	11												1800000		2000000							Healthy
[Master Protein	Rho GDP-dissociation inhibitor 2 OS	Homo sapiens	ARHGDIB	P52566	8	2	8	42		580000		7300000		700000			57000000	23000000	27000000	53000000	24000000	19000000	8800000		12000000	31000000	17000000	5000000	P. vivax/Healthy
[Master Protein	Solute carrier family 2, facilitated glucose transporter member 1 OS	Homo sapiens	SLC2A1	P11166	8	1	8	20			1300000	8500000			2600000	810000	46000000	49000000	3100000				13000000				2800000		P. vivax/Healthy
[Master Protein	Transaldolase OS	Homo sapiens	TALDO1	P37837	8	1	8	18											9500000	15000000	7300000	12000000						1700000	Healthy
[Master Protein	Actin-related protein 2/3 complex subunit 1B OS	Homo sapiens	ARPC1B	O15143	7	2	7	32				4600000	340000				3200000		5200000	15000000	12000000	16000000		5000000	6600000	9000000	11000000		P. vivax/Healthy
[Master Protein	Alpha-2-HS-glycoprotein OS	Homo sapiens	AHSG	P02765	7	2	7	42	3400000			22000000	12000000	3000000		11000000	38000000		23000000	9800000	25000000	25000000	13000000	11000000	12000000	32000000	64000000	11000000	P. vivax/Healthy
[Master Protein	Antithrombin-III OS	Homo sapiens	SERPINC1	P01008	7	2	7	33	1600000			3400000	3900000	770000	3600000	2000000	11000000	4300000	5400000	6300000	4300000	5500000			3600000		9500000		P. vivax/Healthy
[Master Protein	Calmodulin OS	Homo sapiens	CALM1	P62158	7	3	7	62	5700000	2300000	3800000	14000000	3500000	2300000	6900000	2400000	64000000	33000000	100000000	160000000	78000000	71000000	12000000	15000000	45000000	46000000	49000000	22000000	P. vivax/Healthy
[Master Protein	CD109 antigen OS	Homo sapiens	CD109	Q6YHK3	7	2	7	7														4400000							Healthy
[Master Protein	Cell division control protein 42 homolog OS	Homo sapiens	CDC42	P60953	7	3	8	23	1500000								27000000		30000000	22000000	9900000	9500000	14000000		4900000	12000000		6200000	P. vivax/Healthy
[Master Protein	Collectin-11 OS	Homo sapiens	COLEC11	Q9BWP8	7	4	7	26		620000		4000000						10000000	12000000	7600000	15000000	4000000	13000000	1900000		5400000			P. vivax/Healthy
[Master Protein	Glucose-6-phosphate isomerase OS	Homo sapiens	GPI	P06744	7	3	7	21											7900000	13000000	3200000	5000000			4000000	4800000	1600000		Healthy
[Master Protein	Leukocyte elastase inhibitor OS	Homo sapiens	SERPINB1	P30740	7	5	7	17											5500000	6600000	5900000	6100000			3600000				Healthy
[Master Protein	Lipopolysaccharide-binding protein OS	Homo sapiens	LBP	P18428	7	1	7	53	2400000	3100000	2000000	37000000	3100000	4200000	8800000	7400000	41000000	100000000	4500000					3300000		4600000	7000000	3800000	P. vivax/Healthy
[Master Protein	L-lactate dehydrogenase A chain OS	Homo sapiens	LDHA	P00338	7	5	8	36											5300000	11000000	4900000	15000000			3400000	11000000			Healthy
[Master Protein	Myristoylated alanine-rich C-kinase substrate OS	Homo sapiens	MARCKS	P29966	7	2	7	22	1800000	730000	930000	1700000		2300000	780000		32000000	9900000	2200000				6000000						P. vivax/Healthy
[Master Protein	Nucleosome assembly protein 1-like 1 OS	Homo sapiens	NAP1L1	P55209	7	1	7	20											20000000	28000000	17000000	18000000				5400000	8000000		Healthy
[Master Protein	Olfactomedin-4 OS	Homo sapiens	OLFM4	Q6UX06	7	1	7	9				24000000						20000000											P. vivax
[Master Protein	PDZ and LIM domain protein 1 OS	Homo sapiens	PDLIM1	O00151	7	2	7	26											17000000	47000000	14000000	15000000			6300000			5900000	Healthy
[Master Protein	Plasma protease C1 inhibitor OS	Homo sapiens	SERPING1	P05155	7	1	7	33				4900000	7100000		16000000	7500000	66000000		11000000	10000000	14000000	6800000				9100000	10000000		P. vivax/Healthy
[Master Protein	Rab GDP dissociation inhibitor alpha OS	Homo sapiens	GDI1	P31150	7	2	12	29											13000000	7200000	7300000	6100000							Healthy
[Master Protein	Serum amyloid A-4 protein OS	Homo sapiens	SAA4	P35542	7	2	7	124	260000000	71000000	58000000	67000000	70000000	1400000000	1300000000	640000000	3400000000	930000000	190000000	36000000	64000000	41000000	61000000	580000000	110000000	240000000	850000000	210000000	P. vivax/Healthy
[Master Protein	Thromboxane-A synthase OS	Homo sapiens	TBXAS1	P24557	7	1	7	17											3700000	5000000	3500000	4400000			1500000				Healthy
[Master Protein	Tubulin alpha-4A chain OS	Homo sapiens	TUBA4A	P68366	7	4	16	78				8200000					8100000		29000000	18000000	11000000	14000000		2500000	7900000	13000000		7100000	P. vivax/Healthy
[Master Protein	Tyrosine-protein kinase Lyn OS	Homo sapiens	LYN	P07948	7	2	7	16									16000000	5500000	6100000	4600000	5500000	4900000							P. vivax/Healthy
[Master Protein	Tyrosine-protein phosphatase non-receptor type 6 OS	Homo sapiens	PTPN6	P29350	7	1	7	9												5500000	2300000	3300000							Healthy
[Master Protein	Zyxin OS	Homo sapiens	ZYX	Q15942	7	1	7	14							28000000					9800000	14000000	13000000				7700000		2800000	P. vivax/Healthy
[Master Protein	14-3-3 protein beta/alpha OS	Homo sapiens	YWHAB	P31946	6	2	12	106				8200000					21000000	1900000	32000000	50000000	16000000	29000000	3100000	2400000	16000000	22000000	6700000	13000000	P. vivax/Healthy
[Master Protein	Actin-related protein 2 OS	Homo sapiens	ACTR2	P61160	6	1	6	20				2000000							11000000	17000000	14000000	4200000				11000000			P. vivax/Healthy
[Master Protein	Actin-related protein 2/3 complex subunit 2 OS	Homo sapiens	ARPC2	O15144	6	1	6	10											2700000	9300000	3200000	2800000			6500000				Healthy
[Master Protein	Actin-related protein 2/3 complex subunit 3 OS	Homo sapiens	ARPC3	O15145	6	1	6	16				2400000							4200000	16000000	7000000	6800000			6200000	10000000	6400000	1300000	P. vivax/Healthy
[Master Protein	Actin-related protein 2/3 complex subunit 5 OS	Homo sapiens	ARPC5	O15511	6	1	6	31					1100000					6100000	26000000	27000000	18000000	29000000			9300000	24000000	17000000		P. vivax/Healthy
[Master Protein	Alpha-1-acid glycoprotein 2 OS	Homo sapiens	ORM2	P19652	6	1	8	145	23000000	12000000	8800000	80000000	29000000	21000000	8800000	43000000	260000000	140000000	120000000	65000000	83000000	41000000	60000000	22000000	24000000	90000000	32000000	29000000	P. vivax/Healthy
[Master Protein	Alpha-actinin-4 OS	Homo sapiens	ACTN4	O43707	6	2	21	105												3300000	1400000	2600000							Healthy
[Master Protein	Annexin A2 OS	Homo sapiens	ANXA2	P07355	6	3	6	10									21000000	5400000					1200000						P. vivax/Healthy
[Master Protein	Annexin A7 OS	Homo sapiens	ANXA7	P20073	6	1	6	13											11000000	10000000	6700000	6300000						900000	Healthy
[Master Protein	Apolipoprotein C-I OS	Homo sapiens	APOC1	P02654	6	1	6	80	250000000	66000000	280000000	420000000	240000000	1000000000	240000000	1500000000	1700000000	1500000000	700000000	600000000	930000000	400000000	2800000000	6200000000	1600000000	4000000000	4800000000	4000000000	P. vivax/Healthy
[Master Protein	Apolipoprotein C-II OS	Homo sapiens	APOC2	P02655	6	2	6	174	730000000	200000000	730000000	350000000	270000000	2300000000	590000000	1500000000	1500000000	1800000000	5200000000	1000000000	480000000	870000000	8400000000	10000000000	2100000000	3900000000	3700000000	4200000000	P. vivax/Healthy
[Master Protein	Apolipoprotein C-IV OS	Homo sapiens	APOC4	P55056	6	1	6	63	30000000	5500000	18000000		2200000	520000000	50000000	110000000	140000000	120000000	260000000	94000000	28000000	27000000	39000000	190000000	99000000	260000000	270000000	51000000	P. vivax/Healthy
[Master Protein	Apolipoprotein D OS	Homo sapiens	APOD	P05090	6	1	6	117	48000000	21000000	31000000	46000000	52000000	340000000	170000000	170000000	390000000	320000000	170000000	30000000	39000000	20000000	130000000	180000000	30000000	87000000	130000000	110000000	P. vivax/Healthy
[Master Protein	Apolipoprotein F OS	Homo sapiens	APOF	Q13790	6	1	6	60	96000000	90000000	18000000	24000000	79000000	180000000	37000000	190000000	1000000000	130000000	180000000	23000000	18000000	42000000	90000000	48000000	33000000	99000000	69000000	90000000	P. vivax/Healthy
[Master Protein	Cartilage oligomeric matrix protein OS	Homo sapiens	COMP	P49747	6	1	7	15		290000		1500000	1600000	1500000				2100000				650000	980000						P. vivax/Healthy
[Master Protein	CD9 antigen OS	Homo sapiens	CD9	P21926	6	1	6	26				24000000		2200000		10000000	75000000	22000000	330000000	240000000	180000000	400000000	25000000			220000000	150000000	26000000	P. vivax/Healthy
[Master Protein	Complement component C6 OS	Homo sapiens	C6	P13671	6	1	6	11		650000		730000					5800000	6400000	1300000										P. vivax/Healthy
[Master Protein	Cysteine and glycine-rich protein 1 OS	Homo sapiens	CSRP1	P21291	6	2	6	21										2600000	9500000	17000000	7200000	8100000	7700000	5300000	1600000	7000000	13000000	4000000	P. vivax/Healthy
[Master Protein	EH domain-containing protein 1 OS	Homo sapiens	EHD1	Q9H4M9	6	2	10	25									8200000		12000000	7400000	6500000	7000000	6400000	1500000	8400000	6100000			P. vivax/Healthy
[Master Protein	Endothelin-converting enzyme 1 OS	Homo sapiens	ECE1	P42892	6	1	6	11											3900000	5800000		3600000							Healthy
[Master Protein	F-actin-capping protein subunit alpha-1 OS	Homo sapiens	CAPZA1	P52907	6	1	7	33				1200000					13000000	4400000	7900000	14000000	10000000	11000000	3100000		4000000	2500000	5800000	2700000	P. vivax/Healthy
[Master Protein	Glutathione S-transferase omega-1 OS	Homo sapiens	GSTO1	P78417	6	1	6	20									7400000		24000000	16000000	18000000	10000000			6800000	7500000			P. vivax/Healthy
[Master Protein	Glutathione S-transferase P OS	Homo sapiens	GSTP1	P09211	6	1	6	13											19000000	5900000	15000000	11000000			5500000	5300000			Healthy
[Master Protein	Hexokinase-1 OS	Homo sapiens	HK1	P19367	6	2	6	9												2600000	2200000	1900000							Healthy
[Master Protein	Integrin alpha-M OS	Homo sapiens	ITGAM	P11215	6	1	6	7									14000000	1900000											P. vivax
[Master Protein	Malate dehydrogenase, mitochondrial OS	Homo sapiens	MDH2	P40926	6	1	6	15											13000000	8900000	4900000	6400000							Healthy
[Master Protein	Neutral alpha-glucosidase AB OS	Homo sapiens	GANAB	Q14697	6	1	6	15											3400000	7200000	5100000	3700000			1800000				Healthy
[Master Protein	Peroxiredoxin-2 OS	Homo sapiens	PRDX2	P32119	6	1	9	38	5000000						20000000		46000000	97000000	6400000					9400000					P. vivax/Healthy
[Master Protein	Platelet basic protein OS	Homo sapiens	PPBP	P02775	6	1	6	60				10000000	14000000		20000000	7400000	62000000	12000000	610000000	340000000	530000000	760000000	24000000	58000000	210000000	97000000	180000000	18000000	P. vivax/Healthy
[Master Protein	Protein disulfide-isomerase A6 OS	Homo sapiens	PDIA6	Q15084	6	1	6	12											9300000	13000000	5300000	11000000			4500000				Healthy
[Master Protein	Protein S100-A7 OS	Homo sapiens	S100A7	P31151	6	2	6	14			570000		3200000									5400000	60000000						P. vivax/Healthy
[Master Protein	Protein S100-A8 OS	Homo sapiens	S100A8	P05109	6	1	6	57	9300000	4100000	6400000	40000000	3400000	22000000	9300000	14000000	290000000	120000000	8300000	5500000	7400000	8400000	51000000	2700000	5600000	9100000	28000000	7300000	P. vivax/Healthy
[Master Protein	Protein S100-A9 OS	Homo sapiens	S100A9	P06702	6	1	6	43	4800000	5700000	4700000	20000000		19000000		4400000	200000000	71000000	6700000	2500000	7600000	5700000	48000000				5400000	7500000	P. vivax/Healthy
[Master Protein	Ras-related protein Ral-B OS	Homo sapiens	RALB	P11234	6	2	6	21				3300000					8700000	3200000	12000000	13000000	7100000	1400000		870000	2600000	6800000	6700000		P. vivax/Healthy
[Master Protein	Stromal interaction molecule 1 OS	Homo sapiens	STIM1	Q13586	6	1	6	13											1500000	3000000	2600000	3600000							Healthy
[Master Protein	Tropomyosin alpha-1 chain OS	Homo sapiens	TPM1	P09493	6	1	16	67				8500000					23000000	17000000	75000000	72000000	47000000	84000000		11000000	22000000	30000000	17000000	12000000	P. vivax/Healthy
[Master Protein	6-phosphogluconate dehydrogenase, decarboxylating OS	Homo sapiens	PGD	P52209	5	1	5	8												5100000		6600000							Healthy
[Master Protein	Amyloid beta A4 protein OS	Homo sapiens	APP	P05067	5	1	5	8											3600000	9300000	2200000	1700000			1200000				Healthy
[Master Protein	Apolipoprotein C-III OS	Homo sapiens	APOC3	P02656	5	2	5	121	220000000	180000000	230000000	200000000	110000000	360000000	230000000	1400000000	590000000	1100000000	6100000000	690000000	370000000	310000000	3100000000	6300000000	640000000	860000000	1500000000	4300000000	P. vivax/Healthy
[Master Protein	ATP synthase subunit alpha, mitochondrial OS	Homo sapiens	ATP5A1	P25705	5	1	5	8												1600000	2600000	1200000			1900000				Healthy
[Master Protein	Beta-2-microglobulin OS	Homo sapiens	B2M	P61769	5	2	5	61	18000000	5600000	11000000	37000000	14000000	17000000	24000000	14000000	260000000	200000000	54000000	140000000	46000000	120000000	37000000	4800000	91000000	62000000	40000000	12000000	P. vivax/Healthy
[Master Protein	cAMP-dependent protein kinase type I-alpha regulatory subunit OS	Homo sapiens	PRKAR1A	P10644	5	1	5	16											5200000	8900000	4000000	3900000				1800000			Healthy
[Master Protein	Carbonic anhydrase 1 OS	Homo sapiens	CA1	P00915	5	1	5	12	3300000								25000000	19000000	7600000								14000000		P. vivax/Healthy
[Master Protein	Collagen alpha-2(VI) chain OS	Homo sapiens	COL6A2	P12110	5	1	5	16				1500000						6300000	17000000	3500000	5800000		2000000				11000000	4700000	P. vivax/Healthy
[Master Protein	EMILIN-1 OS	Homo sapiens	EMILIN1	Q9Y6C2	5	1	5	10												6900000	7000000	1900000			1200000			2100000	Healthy
[Master Protein	Hemoglobin subunit delta OS	Homo sapiens	HBD	P02042	5	2	12	218	10000000	790000	3100000	22000000	1500000		7000000	10000000	160000000	68000000	26000000	5300000	15000000	5300000	25000000	12000000	4300000	9500000	130000000	7600000	P. vivax/Healthy
[Master Protein	Heparanase OS	Homo sapiens	HPSE	Q9Y251	5	1	5	11											5800000	8300000	2600000	6200000			1300000				Healthy
[Master Protein	Heparin cofactor 2 OS	Homo sapiens	SERPIND1	P05546	5	6	5	10				1000000	340000					8300000	380000				4500000						P. vivax/Healthy
[Master Protein	Hornerin OS	Homo sapiens	HRNR	Q86YZ3	5	1	5	9	2200000				1600000												3500000		12000000		P. vivax/Healthy
[Master Protein	Intercellular adhesion molecule 2 OS	Homo sapiens	ICAM2	P13598	5	1	5	12											24000000	16000000	1100000	21000000			7200000	7800000	4200000		Healthy
[Master Protein	Inverted formin-2 OS	Homo sapiens	INF2	Q27J81	5	1	5	7												2300000	1100000	1800000							Healthy
[Master Protein	Low-density lipoprotein receptor OS	Homo sapiens	LDLR	P01130	5	1	5	9						1000000		1400000			1700000					1300000					P. vivax/Healthy
[Master Protein	Lymphocyte antigen 6 complex locus protein G6f OS	Homo sapiens	LY6G6F	Q5SQ64	5	1	5	7											6900000	9500000	2900000	3400000							Healthy
[Master Protein	Microtubule-associated protein RP/EB family member 2 OS	Homo sapiens	MAPRE2	Q15555	5	1	5	19											39000000	29000000	18000000	20000000			1300000	2600000		5100000	Healthy
[Master Protein	Mucin-5B OS	Homo sapiens	MUC5B	Q9HC84	5	1	5	10														960000				1700000		1400000	Healthy
[Master Protein	Myosin light chain kinase, smooth muscle OS	Homo sapiens	MYLK	Q15746	5	1	5	7												5200000		1200000							Healthy
[Master Protein	Myosin regulatory light chain 12B OS	Homo sapiens	MYL12B	O14950	5	2	11	84				37000000			2200000			49000000	110000000	76000000	52000000	58000000			33000000	32000000	28000000	14000000	P. vivax/Healthy
[Master Protein	Myosin regulatory light polypeptide 9 OS	Homo sapiens	MYL9	P24844	5	1	11	78				14000000						13000000	54000000	35000000	38000000	40000000			5500000	13000000	18000000	4100000	P. vivax/Healthy
[Master Protein	Pantetheinase OS	Homo sapiens	VNN1	O95497	5	2	5	8		710000			430000			5600000													P. vivax
[Master Protein	Peptidyl-prolyl cis-trans isomerase B OS	Homo sapiens	PPIB	P23284	5	1	5	8											14000000	6200000		7700000							Healthy
[Master Protein	Peptidyl-prolyl cis-trans isomerase F, mitochondrial OS	Homo sapiens	PPIF	P30405	5	5	5	8											49000000	32000000	27000000	2800000							Healthy
[Master Protein	Phosphoglycerate mutase 1 OS	Homo sapiens	PGAM1	P18669	5	4	5	11												7000000	4500000	6700000			2000000				Healthy
[Master Protein	Platelet endothelial aggregation receptor 1 OS	Homo sapiens	PEAR1	Q5VY43	5	1	5	10											2200000	6300000	1600000	970000			1100000				Healthy
[Master Protein	Platelet glycoprotein Ib beta chain OS	Homo sapiens	GP1BB	P13224	5	1	5	22		1600000		62000000	11000000		36000000	7800000		88000000	170000000	130000000	99000000	110000000	16000000		52000000	180000000	28000000	39000000	P. vivax/Healthy
[Master Protein	Platelet glycoprotein IX OS	Homo sapiens	GP9	P14770	5	1	5	50				5800000	4000000		11000000			43000000	60000000	160000000	79000000	88000000	8100000	17000000	24000000	77000000	38000000	32000000	P. vivax/Healthy
[Master Protein	Ras-related protein Rab-10 OS	Homo sapiens	RAB10	P61026	5	14	9	85										5200000	13000000	32000000	3700000	5700000			2500000	3000000		8600000	P. vivax/Healthy
[Master Protein	Ras-related protein Rab-8A OS	Homo sapiens	RAB8A	P61006	5	14	8	69											1800000	3700000		3700000			3100000	4600000			Healthy
[Master Protein	Ras-related protein Rap-2b OS	Homo sapiens	RAP2B	P61225	5	3	5	15									9100000		6600000	9200000	6000000					6500000			P. vivax/Healthy
[Master Protein	Rho GTPase-activating protein 1 OS	Homo sapiens	ARHGAP1	Q07960	5	1	5	5												3600000		3300000							Healthy
[Master Protein	Sarcoplasmic/endoplasmic reticulum calcium ATPase 3 OS	Homo sapiens	ATP2A3	Q93084	5	2	5	12											13000000	5700000	5000000	3800000			1200000				Healthy
[Master Protein	Septin-7 OS	Homo sapiens	SEPT7	Q16181	5	2	6	21										7200000		2700000	6500000	3900000			2700000				P. vivax/Healthy
[Master Protein	Sodium/potassium-transporting ATPase subunit alpha-1 OS	Homo sapiens	ATP1A1	P05023	5	4	5	7									7900000	4500000	3500000										P. vivax/Healthy
[Master Protein	Solute carrier family 2, facilitated glucose transporter member 3 OS	Homo sapiens	SLC2A3	P11169	5	2	5	38				12000000					6400000	21000000	49000000	40000000	21000000	28000000			8300000	31000000	13000000	9200000	P. vivax/Healthy
[Master Protein	Superoxide dismutase [Cu-Zn	Homo sapiens	SOD1	P00441	5	2	5	19				2500000	500000				13000000	4500000	31000000	39000000	25000000	31000000	660000		10000000			5800000	P. vivax/Healthy
[Master Protein	Synaptosomal-associated protein 23 OS	Homo sapiens	SNAP23	O00161	5	1	5	16				3700000					14000000	8500000	9000000	9000000	10000000	7500000	2000000		1600000	2000000	4400000		P. vivax/Healthy
[Master Protein	T-complex protein 1 subunit epsilon OS	Homo sapiens	CCT5	P48643	5	1	5	6												3800000		2400000							Healthy
[Master Protein	T-complex protein 1 subunit theta OS	Homo sapiens	CCT8	P50990	5	1	5	10											1200000	2500000	550000000	2900000							Healthy
[Master Protein	Thrombospondin-4 OS	Homo sapiens	THBS4	P35443	5	2	6	7	2700000												1800000	720000							P. vivax/Healthy
[Master Protein	Tropomodulin-3 OS	Homo sapiens	TMOD3	Q9NYL9	5	2	5	12											4100000	4600000	1500000	6300000							Healthy
[Master Protein	Tropomyosin alpha-4 chain OS	Homo sapiens	TPM4	P67936	5	1	22	126		760000	510000	36000000	2100000		8100000	2400000	56000000	37000000	160000000	260000000	170000000	200000000	20000000	31000000	59000000	120000000	87000000	96000000	P. vivax/Healthy
[Master Protein	Tubulin alpha-1A chain OS	Homo sapiens	TUBA1A	Q71U36	5	5	14	70				8900000			5600000	3600000	16000000	18000000	15000000	21000000	24000000	19000000			16000000	25000000	14000000		P. vivax/Healthy
[Master Protein	Twinfilin-2 OS	Homo sapiens	TWF2	Q6IBS0	5	1	5	9											4100000	4500000	1000000	3300000			1300000				Healthy
[Master Protein	Alpha-2-antiplasmin OS	Homo sapiens	SERPINF2	P08697	4	2	4	10	2300000		3200000		2800000			3900000									6100000	10000000	33000000	8500000	P. vivax/Healthy
[Master Protein	Alpha-centractin OS	Homo sapiens	ACTR1A	P61163	4	1	4	10											1600000	7100000	1300000	1900000							Healthy
[Master Protein	Annexin A3 OS	Homo sapiens	ANXA3	P12429	4	1	4	5												2800000	1700000	680000							Healthy
[Master Protein	Annexin A4 OS	Homo sapiens	ANXA4	P09525	4	1	4	5												4700000		700000				1100000			Healthy
[Master Protein	Annexin A5 OS	Homo sapiens	ANXA5	P08758	4	1	4	11											7600000	9600000		7200000		3800000	4700000	4800000			Healthy
[Master Protein	Anoctamin-6 OS	Homo sapiens	ANO6	Q4KMQ2	4	1	4	12										1100000	3700000	2500000	940000	4100000			860000				P. vivax/Healthy
[Master Protein	Basigin OS	Homo sapiens	BSG	P35613	4	1	4	7									17000000	5400000		3800000		8600000							P. vivax/Healthy
[Master Protein	Carbonic anhydrase 2 OS	Homo sapiens	CA2	P00918	4	1	4	23				1300000	1600000		3300000	5500000	9800000		15000000	16000000	7900000	11000000			6900000	13000000	14000000	5100000	P. vivax/Healthy
[Master Protein	Carboxypeptidase N catalytic chain OS	Homo sapiens	CPN1	P15169	4	2	4	9		1300000		2400000			2600000			22000000			3400000			2700000					P. vivax/Healthy
[Master Protein	CD226 antigen OS	Homo sapiens	CD226	Q15762	4	1	4	16				5900000							21000000	30000000	25000000	23000000			20000000	35000000	6600000		P. vivax/Healthy
[Master Protein	Choline transporter-like protein 1 OS	Homo sapiens	SLC44A1	Q8WWI5	4	1	4	8									8900000		15000000	6400000		3000000			1800000				P. vivax/Healthy
[Master Protein	Collagen alpha-1(I) chain OS	Homo sapiens	COL1A1	P02452	4	1	5	12				4100000						10000000	12000000		9200000	2300000	7500000			13000000		5500000	P. vivax/Healthy
[Master Protein	Complement C4-B OS	Homo sapiens	C4B	P0C0L5	4	3	68	455	18000000	14000000	12000000	42000000	5200000	120000000	29000000	12000000	690000000	230000000		18000000	17000000	10000000	4700000	11000000		18000000	61000000		P. vivax/Healthy
[Master Protein	Complement component C7 OS	Homo sapiens	C7	P10643	4	3	4	15		1200000		2900000	410000		1500000		7400000	8800000	3300000	2200000	1900000	800000							P. vivax/Healthy
[Master Protein	Cytochrome c oxidase subunit 5A, mitochondrial OS	Homo sapiens	COX5A	P20674	4	2	4	6												7900000		3800000				1400000			Healthy
[Master Protein	Cytoplasmic FMR1-interacting protein 1 OS	Homo sapiens	CYFIP1	Q7L576	4	2	4	13				2000000					10000000		3300000	2800000	1700000	1900000			1600000	4700000			P. vivax/Healthy
[Master Protein	Drebrin-like protein OS	Homo sapiens	DBNL	Q9UJU6	4	1	4	7											780000	5500000		4600000							Healthy
[Master Protein	Dynein light chain 1, cytoplasmic OS	Homo sapiens	DYNLL1	P63167	4	3	4	7											6900000	12000000	5400000	6200000				3600000			Healthy
[Master Protein	Elongation factor 1-alpha 1 OS	Homo sapiens	EEF1A1	P68104	4	4	4	18	1400000			2500000	2200000				14000000			10000000	6500000	8200000							P. vivax/Healthy
[Master Protein	Erythrocyte membrane protein band 4.2 OS	Homo sapiens	EPB42	P16452	4	1	5	15										6700000							470000		17000000		P. vivax/Healthy
[Master Protein	F-actin-capping protein subunit alpha-2 OS	Homo sapiens	CAPZA2	P47755	4	1	5	10												3400000	750000	4900000							Healthy
[Master Protein	Ficolin-2 OS	Homo sapiens	FCN2	Q15485	4	1	4	15							7600000		43000000	28000000	8900000		13000000		25000000		3800000	4600000	24000000	5500000	P. vivax/Healthy
[Master Protein	FYN-binding protein OS	Homo sapiens	FYB	O15117	4	1	4	5												3300000		3200000							Healthy
[Master Protein	Galectin-related protein OS	Homo sapiens	LGALSL	Q3ZCW2	4	1	4	9											13000000	10000000		9400000							Healthy
[Master Protein	Glucose-6-phosphate 1-dehydrogenase OS	Homo sapiens	G6PD	P11413	4	1	4	6											610000	620000		2300000							Healthy
[Master Protein	Guanine nucleotide-binding protein G(I)/G(S)/G(T) subunit beta-1 OS	Homo sapiens	GNB1	P62873	4	2	7	31				2400000					64000000		46000000			12000000	13000000		13000000	19000000	23000000	2600000	P. vivax/Healthy
[Master Protein	Guanine nucleotide-binding protein G(z) subunit alpha OS	Homo sapiens	GNAZ	P19086	4	1	4	7											11000000			2300000			4100000				Healthy
[Master Protein	Guanine nucleotide-binding protein subunit beta-4 OS	Homo sapiens	GNB4	Q9HAV0	4	3	7	20										6100000		8900000						3700000		1600000	P. vivax/Healthy
[Master Protein	HLA class I histocompatibility antigen, A-2 alpha chain OS	Homo sapiens	HLA-A	P01892	4	1	11	104							18000000		74000000	43000000			15000000		12000000	9000000			5200000		P. vivax/Healthy
[Master Protein	Hsc70-interacting protein OS	Homo sapiens	ST13	P50502	4	7	4	12										5700000	4600000	3800000	890000	3900000							P. vivax/Healthy
[Master Protein	Inter-alpha-trypsin inhibitor heavy chain H3 OS	Homo sapiens	ITIH3	Q06033	4	3	4	10									23000000	16000000											P. vivax
[Master Protein	Intercellular adhesion molecule 1 OS	Homo sapiens	ICAM1	P05362	4	1	4	6									11000000	3100000											P. vivax
[Master Protein	Laminin subunit gamma-1 OS	Homo sapiens	LAMC1	P11047	4	1	4	4									3500000		410000										P. vivax/Healthy
[Master Protein	Leucine-rich alpha-2-glycoprotein OS	Homo sapiens	LRG1	P02750	4	1	4	9				1800000	3300000			1600000	6400000	9800000											P. vivax
[Master Protein	Malectin OS	Homo sapiens	MLEC	Q14165	4	1	4	5												5700000		3200000			930000				Healthy
[Master Protein	Mannan-binding lectin serine protease 2 OS	Homo sapiens	MASP2	O00187	4	1	4	11		1400000					1400000		15000000	13000000	4500000	2300000	1900000						14000000	1100000	P. vivax/Healthy
[Master Protein	Nexilin OS	Homo sapiens	NEXN	Q0ZGT2	4	1	4	6												7500000	1900000	5400000							Healthy
[Master Protein	Peroxiredoxin-1 OS	Homo sapiens	PRDX1	Q06830	4	2	5	25									25000000	5900000	2800000	8100000	6300000	10000000			4900000				P. vivax/Healthy
[Master Protein	Peroxiredoxin-5, mitochondrial OS	Homo sapiens	PRDX5	P30044	4	1	4	7											5000000	2100000	3300000	4600000							Healthy
[Master Protein	Plastin-2 OS	Homo sapiens	LCP1	P13796	4	2	4	6	1000000								10000000	5100000	2600000										P. vivax/Healthy
[Master Protein	Plexin domain-containing protein 2 OS	Homo sapiens	PLXDC2	Q6UX71	4	2	4	9											4300000	2900000	3000000	1600000							Healthy
[Master Protein	Proteasome activator complex subunit 1 OS	Homo sapiens	PSME1	Q06323	4	1	4	7									1100000			2500000		3000000							P. vivax/Healthy
[Master Protein	Protein disulfide-isomerase A4 OS	Homo sapiens	PDIA4	P13667	4	1	4	6												2900000	1200000	3000000							Healthy
[Master Protein	Ras GTPase-activating protein 3 OS	Homo sapiens	RASA3	Q14644	4	1	4	11											3100000	3200000	3200000	3800000			4200000		2600000		Healthy
[Master Protein	Ras-related protein Rab-11B OS	Homo sapiens	RAB11B	Q15907	4	3	4	10											18000000	18000000	8500000	29000000							Healthy
[Master Protein	Ras-related protein Rab-1B OS	Homo sapiens	RAB1B	Q9H0U4	4	23	11	86											7700000	3500000		6300000							Healthy
[Master Protein	Reticulon-4 OS	Homo sapiens	RTN4	Q9NQC3	4	1	4	20					460000					3700000	16000000	23000000	14000000	16000000			8500000		4300000		P. vivax/Healthy
[Master Protein	Rho GDP-dissociation inhibitor 1 OS	Homo sapiens	ARHGDIA	P52565	4	1	4	12				2400000					19000000			11000000	10000000	13000000			6000000	2600000			P. vivax/Healthy
[Master Protein	Serine/threonine-protein kinase 24 OS	Homo sapiens	STK24	Q9Y6E0	4	2	4	5												3000000		2500000							Healthy
[Master Protein	Src kinase-associated phosphoprotein 2 OS	Homo sapiens	SKAP2	O75563	4	1	4	7											2600000	3400000						5200000			Healthy
[Master Protein	Sushi domain-containing protein 1 OS	Homo sapiens	SUSD1	Q6UWL2	4	1	4	8											4300000	6900000	3700000	3000000							Healthy
[Master Protein	T-complex protein 1 subunit beta OS	Homo sapiens	CCT2	P78371	4	1	4	7												2500000	2800000	4200000							Healthy
[Master Protein	Thymidine phosphorylase OS	Homo sapiens	TYMP	P19971	4	1	4	11											2100000	4800000		2900000			1600000	1700000			Healthy
[Master Protein	Transketolase OS	Homo sapiens	TKT	P29401	4	1	4	6												2400000	4200000	2700000							Healthy
[Master Protein	Ubiquitin-40S ribosomal protein S27a OS	Homo sapiens	RPS27A	P62979	4	9	4	40	11000000	3000000	4800000	28000000	5200000	10000000	12000000	13000000	88000000	97000000	87000000	46000000	46000000	35000000		16000000	22000000	55000000	51000000	13000000	P. vivax/Healthy
[Master Protein	Adiponectin OS	Homo sapiens	ADIPOQ	Q15848	3	1	3	8	3800000			760000								4400000	32000000				26000000				P. vivax/Healthy
[Master Protein	Arachidonate 12-lipoxygenase, 12S-type OS	Homo sapiens	ALOX12	P18054	3	1	3	5												4200000	1900000	3800000			1600000				Healthy
[Master Protein	Calponin-2 OS	Homo sapiens	CNN2	Q99439	3	2	3	7											17000000	3100000	9800000	8600000							Healthy
[Master Protein	CD44 antigen OS	Homo sapiens	CD44	P16070	3	2	3	19	1600000	380000	890000	2200000			1300000		35000000	11000000	630000							1700000	3400000		P. vivax/Healthy
[Master Protein	CD59 glycoprotein OS	Homo sapiens	CD59	P13987	3	1	3	14			360000	20000000				12000000	88000000	31000000	1100000								41000000		P. vivax/Healthy
[Master Protein	cGMP-specific 3',5'-cyclic phosphodiesterase OS	Homo sapiens	PDE5A	O76074	3	1	3	3												1400000		1100000							Healthy
[Master Protein	Chloride intracellular channel protein 4 OS	Homo sapiens	CLIC4	Q9Y696	3	3	4	18									4000000			1400000		2200000			890000	2800000			P. vivax/Healthy
[Master Protein	Choline transporter-like protein 2 OS	Homo sapiens	SLC44A2	Q8IWA5	3	1	3	4									19000000			3300000		4100000							P. vivax/Healthy
[Master Protein	CKLF-like MARVEL transmembrane domain-containing protein 5 OS	Homo sapiens	CMTM5	Q96DZ9	3	1	3	11										4200000	38000000	22000000	16000000	8500000			9500000	5000000			P. vivax/Healthy
[Master Protein	Collectin-10 OS	Homo sapiens	COLEC10	Q9Y6Z7	3	1	3	5							4100000						4400000								P. vivax/Healthy
[Master Protein	Complement C4-A OS	Homo sapiens	C4A	P0C0L4	3	6	67	440	9100000	7700000	17000000	67000000		68000000	24000000	14000000	300000000	270000000	60000000	41000000	42000000	8300000	14000000	19000000		37000000	51000000	10000000	P. vivax/Healthy
[Master Protein	Complement component C8 alpha chain OS	Homo sapiens	C8A	P07357	3	1	3	11									12000000	6200000	2000000	2000000			870000	1300000			2400000		P. vivax/Healthy
[Master Protein	Copper chaperone for superoxide dismutase OS	Homo sapiens	CCS	O14618	3	1	3	3														1700000							Healthy
[Master Protein	Coronin-1B OS	Homo sapiens	CORO1B	Q9BR76	3	2	3	4																		1900000			Healthy
[Master Protein	Cytochrome c OS	Homo sapiens	CYCS	P99999	3	1	3	10											5100000	5600000	3000000	4700000							Healthy
[Master Protein	Delta(3,5)-Delta(2,4)-dienoyl-CoA isomerase, mitochondrial OS	Homo sapiens	ECH1	Q13011	3	1	3	3												1600000		1300000							Healthy
[Master Protein	Elongation factor 1-gamma OS	Homo sapiens	EEF1G	P26641	3	1	3	5											3600000	2700000		1700000							Healthy
[Master Protein	Endonuclease domain-containing 1 protein OS	Homo sapiens	ENDOD1	O94919	3	1	3	3												7700000		2900000			1400000				Healthy
[Master Protein	Fatty acid-binding protein, epidermal OS	Homo sapiens	FABP5	Q01469	3	1	3	4									23000000						9400000						P. vivax/Healthy
[Master Protein	Filaggrin-2 OS	Homo sapiens	FLG2	Q5D862	3	1	3	4					520000			770000													P. vivax
[Master Protein	Flotillin-2 OS	Homo sapiens	FLOT2	Q14254	3	1	3	3										4400000		4700000									P. vivax/Healthy
[Master Protein	Four and a half LIM domains protein 1 OS	Homo sapiens	FHL1	Q13642	3	1	3	9												7300000	5500000	2500000			1500000	1800000			Healthy
[Master Protein	Gamma-glutamyltranspeptidase 1 OS	Homo sapiens	GGT1	P19440	3	5	3	5		640000				1900000		1500000													P. vivax
[Master Protein	Glucosidase 2 subunit beta OS	Homo sapiens	PRKCSH	P14314	3	1	3	8											3700000	3400000	1700000	4500000			2100000	1400000			Healthy
[Master Protein	Glutathione reductase, mitochondrial OS	Homo sapiens	GSR	P00390	3	1	3	3											870000	3900000									Healthy
[Master Protein	Growth factor receptor-bound protein 2 OS	Homo sapiens	GRB2	P62993	3	1	3	4												4500000		3600000			1500000				Healthy
[Master Protein	GTP-binding protein SAR1a OS	Homo sapiens	SAR1A	Q9NR31	3	4	3	5											8500000	3200000		4300000				3400000			Healthy
[Master Protein	Guanine nucleotide-binding protein subunit alpha-13 OS	Homo sapiens	GNA13	Q14344	3	6	4	16												2600000	1800000	3500000							Healthy
[Master Protein	Hippocalcin-like protein 1 OS	Homo sapiens	HPCAL1	P37235	3	3	3	4												5700000	1700000				1600000				Healthy
[Master Protein	HLA class I histocompatibility antigen, A-3 alpha chain OS	Homo sapiens	HLA-A	P04439	3	3	12	110									36000000			4700000									P. vivax/Healthy
[Master Protein	HLA class II histocompatibility antigen, DR alpha chain OS	Homo sapiens	HLA-DRA	P01903	3	2	3	11		2100000				2300000		1000000			3500000				5400000	2100000		2700000	6900000		P. vivax/Healthy
[Master Protein	Integrin alpha-L OS	Homo sapiens	ITGAL	P20701	3	1	3	3									11000000												P. vivax
[Master Protein	Junctional adhesion molecule C OS	Homo sapiens	JAM3	Q9BX67	3	1	3	6											7400000		2200000	8200000							Healthy
[Master Protein	Leukosialin OS	Homo sapiens	SPN	P16150	3	1	3	7	2800000		1700000	1700000					53000000	12000000											P. vivax
[Master Protein	Membrane-associated progesterone receptor component 1 OS	Homo sapiens	PGRMC1	O00264	3	1	3	4											15000000		5500000								Healthy
[Master Protein	Mesencephalic astrocyte-derived neurotrophic factor OS	Homo sapiens	MANF	P55145	3	1	3	3												4400000									Healthy
[Master Protein	Microtubule-associated protein RP/EB family member 1 OS	Homo sapiens	MAPRE1	Q15691	3	2	3	5												4200000		3400000							Healthy
[Master Protein	Myotrophin OS	Homo sapiens	MTPN	P58546	3	1	3	10									1800000		25000000	44000000	32000000	21000000			2600000	3300000			P. vivax/Healthy
[Master Protein	Nidogen-1 OS	Homo sapiens	NID1	P14543	3	1	3	3											6900000	6600000		5200000							Healthy
[Master Protein	P2X purinoceptor 1 OS	Homo sapiens	P2RX1	P51575	3	1	3	4												6400000	3400000								Healthy
[Master Protein	PDZ and LIM domain protein 7 OS	Homo sapiens	PDLIM7	Q9NR12	3	1	3	4												9900000	3000000	8700000							Healthy
[Master Protein	Phospholipid transfer protein OS	Homo sapiens	PLTP	P55058	3	1	3	3						3400000	1600000														P. vivax
[Master Protein	Platelet-activating factor acetylhydrolase OS	Homo sapiens	PLA2G7	Q13093	3	1	3	15	480000	410000	650000			1700000	4400000	4500000	12000000	6600000	5500000		1300000			3400000	540000		6800000		P. vivax/Healthy
[Master Protein	Podocalyxin OS	Homo sapiens	PODXL	O00592	3	1	3	5									14000000						2100000				6400000	99000000	P. vivax/Healthy
[Master Protein	Poly(rC)-binding protein 1 OS	Homo sapiens	PCBP1	Q15365	3	3	3	6												5900000	5700000	4300000							Healthy
[Master Protein	PRA1 family protein 3 OS	Homo sapiens	ARL6IP5	O75915	3	1	3	10											65000000	37000000	17000000	14000000			14000000	9700000		1200000	Healthy
[Master Protein	Prolow-density lipoprotein receptor-related protein 1 OS	Homo sapiens	LRP1	Q07954	3	2	3	6									2200000	1200000											P. vivax
[Master Protein	Protein 4.1 OS	Homo sapiens	EPB41	P11171	3	1	3	3										4200000									12000000		P. vivax/Healthy
[Master Protein	Protein G6b OS	Homo sapiens	G6B	O95866	3	1	3	8											66000000	35000000	24000000	33000000				8800000			Healthy
[Master Protein	Protein S100-A4 OS	Homo sapiens	S100A4	P26447	3	1	3	10									50000000			47000000	45000000	29000000		10000000	30000000	26000000			P. vivax/Healthy
[Master Protein	Protein unc-13 homolog D OS	Homo sapiens	UNC13D	Q70J99	3	1	3	5														2800000			1800000				Healthy
[Master Protein	Ras-related protein Rab-6B OS	Homo sapiens	RAB6B	Q9NRW1	3	14	5	49											740000	4800000		3200000							Healthy
[Master Protein	Regulator of G-protein signaling 10 OS	Homo sapiens	RGS10	O43665	3	1	3	3											4100000	3100000									Healthy
[Master Protein	Rho GTPase-activating protein 18 OS	Homo sapiens	ARHGAP18	Q8N392	3	1	3	3														1600000							Healthy
[Master Protein	Rho-related GTP-binding protein RhoC OS	Homo sapiens	RHOC	P08134	3	3	3	16				2000000				730000		5900000	10000000	10000000	5500000	16000000		1800000		11000000	6000000	1500000	P. vivax/Healthy
[Master Protein	Rho-related GTP-binding protein RhoG OS	Homo sapiens	RHOG	P84095	3	3	4	4									7400000	5800000											P. vivax
[Master Protein	Selenoprotein P OS	Homo sapiens	SEPP1	P49908	3	1	3	6							1300000				8200000	1300000		2200000							P. vivax/Healthy
[Master Protein	Serglycin OS	Homo sapiens	SRGN	P10124	3	1	3	16				3900000			6000000			7500000	42000000	37000000	14000000	19000000							P. vivax/Healthy
[Master Protein	Serum amyloid A-1 protein OS	Homo sapiens	SAA1	P0DJI8	3	2	8	121	130000000	39000000	1900000	550000000	1600000000	7000000000	560000000	2300000000	1900000000	6500000000	66000000				16000000					12000000	P. vivax/Healthy
[Master Protein	SH3 domain-binding glutamic acid-rich-like protein 3 OS	Homo sapiens	SH3BGRL3	Q9H299	3	1	3	14										17000000	72000000	3100000	130000000	150000000				51000000	54000000	27000000	P. vivax/Healthy
[Master Protein	Src substrate cortactin OS	Homo sapiens	CTTN	Q14247	3	1	3	4												3800000		6800000							Healthy
[Master Protein	Superoxide dismutase [Mn	Homo sapiens	SOD2	P04179	3	1	3	6											19000000	26000000		14000000			2000000				Healthy
[Master Protein	Synaptotagmin-like protein 4 OS	Homo sapiens	SYTL4	Q96C24	3	1	3	10											4100000	4600000		3700000			2200000	1300000			Healthy
[Master Protein	Syntaxin-11 OS	Homo sapiens	STX11	O75558	3	1	3	8											6900000	2600000	1500000	6700000				7900000		550000	Healthy
[Master Protein	T-complex protein 1 subunit gamma OS	Homo sapiens	CCT3	P49368	3	2	3	3												1000000		2600000							Healthy
[Master Protein	T-complex protein 1 subunit zeta OS	Homo sapiens	CCT6A	P40227	3	1	3	4												8600000		3300000							Healthy
[Master Protein	Transmembrane emp24 domain-containing protein 10 OS	Homo sapiens	TMED10	P49755	3	1	3	7											3300000	3000000	1500000	3300000			1500000				Healthy
[Master Protein	Tubulin beta chain OS	Homo sapiens	TUBB	P07437	3	6	14	57										32000000	34000000	1900000						27000000			P. vivax/Healthy
[Master Protein	Ubiquitin-associated and SH3 domain-containing protein B OS	Homo sapiens	UBASH3B	Q8TF42	3	1	3	3												3300000		1500000							Healthy
[Master Protein	Ubiquitin-like modifier-activating enzyme 1 OS	Homo sapiens	UBA1	P22314	3	1	3	4														1800000							Healthy
[Master Protein	Vesicle-associated membrane protein-associated protein A OS	Homo sapiens	VAPA	Q9P0L0	3	2	3	3												3900000		8900000							Healthy
[Master Protein	Zinc-alpha-2-glycoprotein OS	Homo sapiens	AZGP1	P25311	3	1	3	3					1900000																P. vivax
[Master Protein	60 kDa heat shock protein, mitochondrial OS	Homo sapiens	HSPD1	P10809	2	1	2	5											1900000	2900000	1500000							770000	Healthy
[Master Protein	Abl interactor 1 OS	Homo sapiens	ABI1	Q8IZP0	2	2	2	7									1700000		1700000			1600000			650000	1600000			P. vivax/Healthy
[Master Protein	Actin-related protein 2/3 complex subunit 4 OS	Homo sapiens	ARPC4	P59998	2	1	2	2														6800000				9100000			Healthy
[Master Protein	Adipocyte plasma membrane-associated protein OS	Homo sapiens	APMAP	Q9HDC9	2	1	2	3						2800000				4500000											P. vivax
[Master Protein	Afamin OS	Homo sapiens	AFM	P43652	2	1	2	4					1400000								1100000	1100000							P. vivax/Healthy
[Master Protein	Aflatoxin B1 aldehyde reductase member 2 OS	Homo sapiens	AKR7A2	O43488	2	2	2	3												5700000		5600000							Healthy
[Master Protein	Angiopoietin-related protein 6 OS	Homo sapiens	ANGPTL6	Q8NI99	2	1	2	8							2300000		3400000		7800000		2700000		4500000	1300000					P. vivax/Healthy
[Master Protein	Annexin A1 OS	Homo sapiens	ANXA1	P04083	2	1	2	2									11000000												P. vivax
[Master Protein	Annexin A6 OS	Homo sapiens	ANXA6	P08133	2	1	2	2														1600000							Healthy
[Master Protein	Aquaporin-1 OS	Homo sapiens	AQP1	P29972	2	1	2	10		800000	3200000	8800000				1600000	38000000		4800000		4100000				2700000		8100000		P. vivax/Healthy
[Master Protein	ATP-dependent 6-phosphofructokinase, platelet type OS	Homo sapiens	PFKP	Q01813	2	2	2	2												1000000		820000							Healthy
[Master Protein	B-cell receptor-associated protein 31 OS	Homo sapiens	BCAP31	P51572	2	1	2	2											4600000	2600000									Healthy
[Master Protein	Beta-arrestin-1 OS	Homo sapiens	ARRB1	P49407	2	2	2	3											1500000	3100000		2200000							Healthy
[Master Protein	BH3-interacting domain death agonist OS	Homo sapiens	BID	P55957	2	1	2	3												3900000		510000							Healthy
[Master Protein	Caldesmon OS	Homo sapiens	CALD1	Q05682	2	2	3	10											3900000	5100000	1400000	1800000			490000		670000		Healthy
[Master Protein	Cation-dependent mannose-6-phosphate receptor OS	Homo sapiens	M6PR	P20645	2	1	2	5											6300000	11000000	4300000	3800000							Healthy
[Master Protein	C-C motif chemokine 5 OS	Homo sapiens	CCL5	P13501	2	1	2	8											22000000	35000000	20000000	28000000			15000000				Healthy
[Master Protein	CD151 antigen OS	Homo sapiens	CD151	P48509	2	1	2	5				14000000							100000000	63000000	27000000	48000000							P. vivax/Healthy
[Master Protein	CD81 antigen OS	Homo sapiens	CD81	P60033	2	1	2	4										15000000	1700000				20000000						P. vivax/Healthy
[Master Protein	CD82 antigen OS	Homo sapiens	CD82	P27701	2	1	2	8							2500000				3400000	1700000		2100000			2700000	6300000			P. vivax/Healthy
[Master Protein	CD99 antigen OS	Homo sapiens	CD99	P14209	2	1	2	6									27000000		15000000			9600000			8900000	7300000		2500000	P. vivax/Healthy
[Master Protein	Collagen alpha-2(I) chain OS	Homo sapiens	COL1A2	P08123	2	1	4	5											5800000				3100000						Healthy
[Master Protein	Complement component 1 Q subcomponent-binding protein, mitochondrial OS	Homo sapiens	C1QBP	Q07021	2	1	2	2														2200000							Healthy
[Master Protein	Complement decay-accelerating factor OS	Homo sapiens	CD55	P08174	2	1	2	6												1800000	1800000	6500000				2800000	4300000		Healthy
[Master Protein	Complement factor H-related protein 4 OS	Homo sapiens	CFHR4	Q92496	2	1	2	2						650000															P. vivax
[Master Protein	Complement factor I OS	Homo sapiens	CFI	P05156	2	1	2	3										7200000											P. vivax
[Master Protein	C-type lectin domain family 1 member B OS	Homo sapiens	CLEC1B	Q9P126	2	1	2	3												6700000		11000000							Healthy
[Master Protein	Cysteine-rich protein 2 OS	Homo sapiens	CRIP2	P52943	2	1	2	2									8100000												P. vivax
[Master Protein	Cytochrome b-245 heavy chain OS	Homo sapiens	CYBB	P04839	2	1	2	2									7300000												P. vivax
[Master Protein	Delta-aminolevulinic acid dehydratase OS	Homo sapiens	ALAD	P13716	2	1	2	4												5600000		4500000			3200000	2800000			Healthy
[Master Protein	Dematin OS	Homo sapiens	DMTN	Q08495	2	1	2	4												17000000	4800000	6200000				4500000			Healthy
[Master Protein	Dermcidin OS	Homo sapiens	DCD	P81605	2	1	2	27	11000000	5000000			20000000	8400000		16000000	77000000	26000000	35000000	3100000	35000000	16000000	44000000	30000000	5500000	23000000	92000000	29000000	P. vivax/Healthy
[Master Protein	Dihydropyrimidinase-related protein 2 OS	Homo sapiens	DPYSL2	Q16555	2	1	2	3												1400000		2200000							Healthy
[Master Protein	Dynactin subunit 2 OS	Homo sapiens	DCTN2	Q13561	2	1	2	2												6700000		1800000							Healthy
[Master Protein	Elongation factor 1-delta OS	Homo sapiens	EEF1D	P29692	2	1	2	3					500000							3300000									P. vivax/Healthy
[Master Protein	Endoplasmic reticulum resident protein 29 OS	Homo sapiens	ERP29	P30040	2	1	2	2												1900000		3200000							Healthy
[Master Protein	Endoplasmic reticulum resident protein 44 OS	Homo sapiens	ERP44	Q9BS26	2	1	2	6												3400000	720000	4100000							Healthy
[Master Protein	Endothelial cell-selective adhesion molecule OS	Homo sapiens	ESAM	Q96AP7	2	1	2	10											4300000	2800000	1100000	6500000			1000000				Healthy
[Master Protein	Epidermal growth factor receptor substrate 15-like 1 OS	Homo sapiens	EPS15L1	Q9UBC2	2	1	2	2												1400000									Healthy
[Master Protein	Equilibrative nucleoside transporter 1 OS	Homo sapiens	SLC29A1	Q99808	2	1	2	4				2500000			780000		14000000	2100000											P. vivax
[Master Protein	Eukaryotic translation initiation factor 5A-1 OS	Homo sapiens	EIF5A	P63241	2	3	2	9									2200000		7200000	7800000	2900000	5700000			1500000	2000000			P. vivax/Healthy
[Master Protein	Extracellular matrix protein 1 OS	Homo sapiens	ECM1	Q16610	2	1	2	3			480000																		P. vivax
[Master Protein	Ezrin OS	Homo sapiens	EZR	P15311	2	1	8	59	3300000														5600000						P. vivax/Healthy
[Master Protein	Fibrinogen-like protein 1 OS	Homo sapiens	FGL1	Q08830	2	1	2	6		400000	460000	1800000			1500000			14000000											P. vivax
[Master Protein	Fibrocystin-L OS	Homo sapiens	PKHD1L1	Q86WI1	2	1	2	5											1300000	2300000	1100000				630000				Healthy
[Master Protein	Ficolin-1 OS	Homo sapiens	FCN1	O00602	2	1	2	10									5700000		3000000	990000			630000			530000		730000	P. vivax/Healthy
[Master Protein	Flotillin-1 OS	Homo sapiens	FLOT1	O75955	2	1	2	2												2100000		2300000							Healthy
[Master Protein	Gamma-enolase OS	Homo sapiens	ENO2	P09104	2	3	4	20														4400000							Healthy
[Master Protein	Glutathione peroxidase 1 OS	Homo sapiens	GPX1	P07203	2	1	2	2												2100000		3100000							Healthy
[Master Protein	G-protein coupled receptor family C group 5 member C OS	Homo sapiens	GPRC5C	Q9NQ84	2	1	2	2		1200000																			P. vivax
[Master Protein	Guanine nucleotide-binding protein G(I)/G(S)/G(O) subunit gamma-11 OS	Homo sapiens	GNG11	P61952	2	2	2	15							670000				15000000	16000000	12000000	14000000	6600000	1700000	8800000	13000000	8000000	3700000	P. vivax/Healthy
[Master Protein	Guanine nucleotide-binding protein G(s) subunit alpha isoforms XLas OS	Homo sapiens	GNAS	Q5JWF2	2	7	3	14														1000000							Healthy
[Master Protein	Heat shock protein HSP 90-beta OS	Homo sapiens	HSP90AB1	P08238	2	11	7	33											900000	3200000	1900000	1800000							Healthy
[Master Protein	Hematopoietic progenitor cell antigen CD34 OS	Homo sapiens	CD34	P28906	2	1	2	2											13000000				3400000						Healthy
[Master Protein	High affinity immunoglobulin epsilon receptor subunit gamma OS	Homo sapiens	FCER1G	P30273	2	1	2	14	3300000	2000000	1400000	13000000					97000000	46000000	24000000	40000000	20000000	39000000					16000000		P. vivax/Healthy
[Master Protein	Histidine triad nucleotide-binding protein 2, mitochondrial OS	Homo sapiens	HINT2	Q9BX68	2	1	2	3												3100000		2400000							Healthy
[Master Protein	Histone H2A type 1-B/E OS	Homo sapiens	HIST1H2AB	P04908	2	17	2	10	1900000	950000				3000000	4800000			29000000						15000000	4100000				P. vivax/Healthy
[Master Protein	Histone H2B type 1-K OS	Homo sapiens	HIST1H2BK	O60814	2	15	2	2					3800000																P. vivax
[Master Protein	Histone H4 OS	Homo sapiens	HIST1H4A	P62805	2	1	2	3					5700000						10000000							1200000			P. vivax/Healthy
[Master Protein	HLA class I histocompatibility antigen, A-1 alpha chain OS	Homo sapiens	HLA-A	P30443	2	4	10	91														21000000							Healthy
[Master Protein	HLA class I histocompatibility antigen, A-11 alpha chain OS	Homo sapiens	HLA-A	P13746	2	3	11	109														15000000							Healthy
[Master Protein	HLA class I histocompatibility antigen, A-24 alpha chain OS	Homo sapiens	HLA-A	P05534	2	1	9	97	710000							4700000					7900000		12000000		12000000				P. vivax/Healthy
[Master Protein	HLA class I histocompatibility antigen, B-44 alpha chain OS	Homo sapiens	HLA-B	P30481	2	1	10	84				17000000						42000000	9800000					3700000		1300000			P. vivax/Healthy
[Master Protein	HLA class I histocompatibility antigen, B-48 alpha chain OS	Homo sapiens	HLA-B	P30486	2	2	13	78						2300000							9700000								P. vivax/Healthy
[Master Protein	HLA class II histocompatibility antigen, DRB1-1 beta chain OS	Homo sapiens	HLA-DRB1	P04229	2	14	2	4	1200000		1600000		990000																P. vivax
[Master Protein	Hsp90 co-chaperone Cdc37 OS	Homo sapiens	CDC37	Q16543	2	1	2	3											3600000	5300000		5400000							Healthy
[Master Protein	Hypoxia up-regulated protein 1 OS	Homo sapiens	HYOU1	Q9Y4L1	2	1	2	4												2600000		1800000							Healthy
[Master Protein	Integrin alpha-V OS	Homo sapiens	ITGAV	P06756	2	1	2	2														1200000							Healthy
[Master Protein	Intelectin-2 OS	Homo sapiens	ITLN2	Q8WWU7	2	2	2	3																			5300000		Healthy
[Master Protein	Interferon-induced transmembrane protein 3 OS	Homo sapiens	IFITM3	Q01628	2	3	2	11	1500000	550000	280000					14000000		29000000		1500000						2700000	4300000		P. vivax/Healthy
[Master Protein	Kinesin-1 heavy chain OS	Homo sapiens	KIF5B	P33176	2	1	2	6												1800000	890000	1000000							Healthy
[Master Protein	Kinesin-like protein KIF2A OS	Homo sapiens	KIF2A	O00139	2	1	2	7											7500000	14000000	2000000	5200000							Healthy
[Master Protein	Leucine-rich repeat flightless-interacting protein 2 OS	Homo sapiens	LRRFIP2	Q9Y608	2	2	2	3												13000000		11000000							Healthy
[Master Protein	Leukocyte surface antigen CD47 OS	Homo sapiens	CD47	Q08722	2	1	2	13				5700000	1400000		2900000	1400000		13000000	43000000	20000000	19000000	17000000			11000000		12000000		P. vivax/Healthy
[Master Protein	LIM and SH3 domain protein 1 OS	Homo sapiens	LASP1	Q14847	2	1	2	8												8300000	4100000	4300000							Healthy
[Master Protein	Low affinity immunoglobulin gamma Fc region receptor III-A OS	Homo sapiens	FCGR3A	P08637	2	2	2	3						1200000			33000000	4800000											P. vivax
[Master Protein	Malate dehydrogenase, cytoplasmic OS	Homo sapiens	MDH1	P40925	2	1	2	4												1800000		2700000							Healthy
[Master Protein	MARCKS-related protein OS	Homo sapiens	MARCKSL1	P49006	2	1	2	2									3800000	1400000											P. vivax
[Master Protein	Na(+)/H(+) exchange regulatory cofactor NHE-RF1 OS	Homo sapiens	SLC9A3R1	O14745	2	1	2	8											2800000	5200000	5600000				1600000	2700000			Healthy
[Master Protein	Neutral amino acid transporter B(0) OS	Homo sapiens	SLC1A5	Q15758	2	1	2	3									3600000	3600000											P. vivax
[Master Protein	Pentraxin-related protein PTX3 OS	Homo sapiens	PTX3	P26022	2	1	2	2									23000000												P. vivax
[Master Protein	Peroxisomal multifunctional enzyme type 2 OS	Homo sapiens	HSD17B4	P51659	2	1	2	2														740000							Healthy
[Master Protein	Phosphatidylinositol 5-phosphate 4-kinase type-2 alpha OS	Homo sapiens	PIP4K2A	P48426	2	2	2	2											4600000										Healthy
[Master Protein	Phosphoglucomutase-1 OS	Homo sapiens	PGM1	P36871	2	1	2	2												1100000		2600000							Healthy
[Master Protein	Plasminogen activator inhibitor 1 OS	Homo sapiens	SERPINE1	P05121	2	1	2	3											2800000	6400000		2500000							Healthy
[Master Protein	Platelet factor 4 OS	Homo sapiens	PF4	P02776	2	1	4	56		8600000	4900000	97000000	29000000	5700000	60000000	17000000	200000000	150000000	800000000	800000000	590000000	5000000	29000000	140000000	400000000	320000000	330000000		P. vivax/Healthy
[Master Protein	Platelet factor 4 variant OS	Homo sapiens	PF4V1	P10720	2	1	4	49				230000							24000000	16000000	19000000	22000000		1800000	13000000		7400000		P. vivax/Healthy
[Master Protein	Platelet glycoprotein VI OS	Homo sapiens	GP6	Q9HCN6	2	1	2	4											3100000	2800000		1700000							Healthy
[Master Protein	Polymerase I and transcript release factor OS	Homo sapiens	PTRF	Q6NZI2	2	1	2	3											5300000							6600000		5800000	Healthy
[Master Protein	Programmed cell death protein 10 OS	Homo sapiens	PDCD10	Q9BUL8	2	1	2	3												6000000		2200000							Healthy
[Master Protein	Programmed cell death protein 6 OS	Homo sapiens	PDCD6	O75340	2	1	2	2												3300000		4200000							Healthy
[Master Protein	Proline-serine-threonine phosphatase-interacting protein 2 OS	Homo sapiens	PSTPIP2	Q9H939	2	1	2	5												4300000	2400000	2600000							Healthy
[Master Protein	Prostaglandin G/H synthase 1 OS	Homo sapiens	PTGS1	P23219	2	1	2	6											8800000	12000000		20000000					940000		Healthy
[Master Protein	Proteasome subunit alpha type-3 OS	Homo sapiens	PSMA3	P25788	2	1	2	2												1600000	2200000								Healthy
[Master Protein	Proteasome subunit alpha type-4 OS	Homo sapiens	PSMA4	P25789	2	1	2	2												2300000									Healthy
[Master Protein	Proteasome subunit alpha type-6 OS	Homo sapiens	PSMA6	P60900	2	1	2	2													2800000								Healthy
[Master Protein	Proteasome subunit alpha type-7 OS	Homo sapiens	PSMA7	O14818	2	2	2	3												2000000	1600000	1200000							Healthy
[Master Protein	Proteasome subunit beta type-1 OS	Homo sapiens	PSMB1	P20618	2	1	2	5											3000000	3200000	2200000	3900000							Healthy
[Master Protein	Protein kinase C and casein kinase substrate in neurons protein 2 OS	Homo sapiens	PACSIN2	Q9UNF0	2	1	2	3												930000		2400000							Healthy
[Master Protein	Protein S100-A6 OS	Homo sapiens	S100A6	P06703	2	1	2	15		1300000							33000000	25000000	27000000	9900000	13000000	29000000				2500000	16000000	8600000	P. vivax/Healthy
[Master Protein	Protein tweety homolog 3 OS	Homo sapiens	TTYH3	Q9C0H2	2	1	2	11											3300000	5300000	2100000	2600000			2000000	2200000			Healthy
[Master Protein	Protein Z-dependent protease inhibitor OS	Homo sapiens	SERPINA10	Q9UK55	2	2	2	5						1300000		620000	6300000												P. vivax
[Master Protein	Protein-L-isoaspartate(D-aspartate) O-methyltransferase OS	Homo sapiens	PCMT1	P22061	2	1	2	3												6100000	3000000	3100000							Healthy
[Master Protein	Proteolipid protein 2 OS	Homo sapiens	PLP2	Q04941	2	1	2	5				6000000								3900000		14000000			8100000	5800000			P. vivax/Healthy
[Master Protein	Radixin OS	Homo sapiens	RDX	P35241	2	1	9	64									13000000						4400000						P. vivax/Healthy
[Master Protein	Rap1 GTPase-activating protein 2 OS	Homo sapiens	RAP1GAP2	Q684P5	2	1	2	6											1700000	2400000	1000000	1300000							Healthy
[Master Protein	Ras-related protein Rab-5C OS	Homo sapiens	RAB5C	P51148	2	6	2	8									3400000		3400000	2300000	2000000	3600000				2200000			P. vivax/Healthy
[Master Protein	Ras-related protein Rab-8B OS	Homo sapiens	RAB8B	Q92930	2	14	4	62											600000			410000							Healthy
[Master Protein	Receptor expression-enhancing protein 5 OS	Homo sapiens	REEP5	Q00765	2	1	2	4											6300000	7700000		2600000							Healthy
[Master Protein	Septin-11 OS	Homo sapiens	SEPT11	Q9NVA2	2	3	6	34										1300000			1300000								P. vivax/Healthy
[Master Protein	Septin-2 OS	Homo sapiens	SEPT2	Q15019	2	1	2	5											2300000		2100000	1900000							Healthy
[Master Protein	Septin-5 OS	Homo sapiens	SEPT5	Q99719	2	1	2	2												1900000									Healthy
[Master Protein	Septin-6 OS	Homo sapiens	SEPT6	Q14141	2	3	6	35												2600000		1000000							Healthy
[Master Protein	Serum amyloid A-2 protein OS	Homo sapiens	SAA2	P0DJI9	2	2	7	87	360000000	11000000		38000000	110000000	2200000000	270000000	380000000	780000000	2900000000											P. vivax
[Master Protein	Serum amyloid P-component OS	Homo sapiens	APCS	P02743	2	1	2	20	710000			4200000		1100000	3300000	1500000	45000000	14000000	9400000	2000000	1900000	2800000		1700000	6400000	12000000			P. vivax/Healthy
[Master Protein	SH3 domain-binding glutamic acid-rich-like protein OS	Homo sapiens	SH3BGRL	O75368	2	1	2	5											4100000	4900000	4200000	10000000							Healthy
[Master Protein	Short transient receptor potential channel 6 OS	Homo sapiens	TRPC6	Q9Y210	2	1	2	3											1400000			910000							Healthy
[Master Protein	Single-stranded DNA-binding protein, mitochondrial OS	Homo sapiens	SSBP1	Q04837	2	1	2	4												4300000		1200000							Healthy
[Master Protein	Sulfotransferase 1A4 OS	Homo sapiens	SULT1A4	P0DMN0	2	3	2	2												3700000									Healthy
[Master Protein	Syntaxin-7 OS	Homo sapiens	STX7	O15400	2	1	2	5										4700000		2300000		1600000							P. vivax/Healthy
[Master Protein	T-complex protein 1 subunit delta OS	Homo sapiens	CCT4	P50991	2	1	2	3												1400000		2000000							Healthy
[Master Protein	Tetraspanin-14 OS	Homo sapiens	TSPAN14	Q8NG11	2	1	2	6											6700000		6000000	1700000			3100000	4400000			Healthy
[Master Protein	Tetraspanin-15 OS	Homo sapiens	TSPAN15	O95858	2	1	2	3												3900000		2700000							Healthy
[Master Protein	Tetraspanin-33 OS	Homo sapiens	TSPAN33	Q86UF1	2	1	2	2														8100000				4000000			Healthy
[Master Protein	Tetraspanin-9 OS	Homo sapiens	TSPAN9	O75954	2	1	2	9				1000000							10000000	9100000	1700000	2800000			1900000				P. vivax/Healthy
[Master Protein	Thioredoxin domain-containing protein 5 OS	Homo sapiens	TXNDC5	Q8NBS9	2	1	2	4												5700000		3500000							Healthy
[Master Protein	Thioredoxin OS	Homo sapiens	TXN	P10599	2	2	2	19				6400000	1400000				22000000		19000000	48000000	25000000	39000000	9200000	3600000	11000000	13000000	14000000	12000000	P. vivax/Healthy
[Master Protein	Thioredoxin-dependent peroxide reductase, mitochondrial OS	Homo sapiens	PRDX3	P30048	2	1	2	2											8600000										Healthy
[Master Protein	Thioredoxin-like protein 1 OS	Homo sapiens	TXNL1	O43396	2	1	2	2												2500000		730000							Healthy
[Master Protein	Titin OS	Homo sapiens	TTN	Q8WZ42	2	1	2	3			3100000						3300000												P. vivax
[Master Protein	Transmembrane protein 40 OS	Homo sapiens	TMEM40	Q8WWA1	2	1	2	2														1000000							Healthy
[Master Protein	Trem-like transcript 1 protein OS	Homo sapiens	TREML1	Q86YW5	2	1	2	7											44000000		21000000	21000000			9100000	10000000			Healthy
[Master Protein	Tubulin alpha-8 chain OS	Homo sapiens	TUBA8	Q9NY65	2	3	9	47											8200000	6100000		3400000							Healthy
[Master Protein	Tubulin beta-4B chain OS	Homo sapiens	TUBB4B	P68371	2	6	13	55										5300000	1800000		2300000	3400000							P. vivax/Healthy
[Master Protein	Tubulin-specific chaperone A OS	Homo sapiens	TBCA	O75347	2	1	2	3												4800000									Healthy
[Master Protein	Tyrosine-protein kinase BTK OS	Homo sapiens	BTK	Q06187	2	1	2	7									500000		1400000	2500000	990000	1200000				810000			P. vivax/Healthy
[Master Protein	Ubiquitin carboxyl-terminal hydrolase 14 OS	Homo sapiens	USP14	P54578	2	1	2	5											1400000	4000000		1300000							Healthy
[Master Protein	Voltage-dependent anion-selective channel protein 3 OS	Homo sapiens	VDAC3	Q9Y277	2	1	3	10											7300000	4600000		2700000							Healthy
[Master Protein	WD repeat-containing protein 44 OS	Homo sapiens	WDR44	Q5JSH3	2	1	2	2														1400000							Healthy
									117	116	96	209	134	89	141	119	230	229	358	416	340	418	156	152	261	254	209	184
									P. vivax Infected										Healthy
									160705_JSHP_22	160705_JSHP_21	160705_JSHP_18	160705_JSHP_17	160705_JSHP_16	160705_JSHP_15	160705_JSHP_14	160705_JSHP_13	160705_JSHP_12	160705_JSHP_11	160705_JSHP_10	160705_JSHP_09	160705_JSHP_08	160705_JSHP_07	160705_JSHP_06	160705_JSHP_05	160705_JSHP_04	160705_JSHP_03	160705_JSHP_02	160705_JSHP_01
								Nº of proteins	117	116	96	209	134	89	141	119	230	229	358	416	340	418	156	152	261	254	209	184

## Sheet: Table 2
Table 2. Mass spectrometry data of H.sapiens proteins exclusivelly expressed in P. vivax patients. Proteins identified in 5 or more patients are highted in bold: Total proteins identified 33.									Protein TOP3 Area
									P. vivax Infected										Healthy
Group Description	Description	Specie	Gene name	Accession	# Unique Peptides	# Proteins	# Peptides	# PSMs	PV10	PV9	PV8	PV7	PV6	PV5	PV4	PV3	PV2	PV1	H10	H9	H8	H7	H6	5	H4	H3	H2	H1	Presence in P.vivax/Healthy	Nº of patients
[Master Protein	Serum amyloid A-2 protein OS	Homo sapiens	SAA2	P0DJI9	2	2	7	87	360000000	11000000		38000000	110000000	2200000000	270000000	380000000	780000000	2900000000											P. vivax	9
[Master Protein	Leucine-rich alpha-2-glycoprotein OS	Homo sapiens	LRG1	P02750	4	1	4	9				1800000	3300000			1600000	6400000	9800000											P. vivax	5
[Master Protein	Leukosialin OS	Homo sapiens	SPN	P16150	3	1	3	7	2800000		1700000	1700000					53000000	12000000											P. vivax	5
[Master Protein	Fibrinogen-like protein 1 OS	Homo sapiens	FGL1	Q08830	2	1	2	6		400000	460000	1800000			1500000			14000000											P. vivax	5
[Master Protein	Equilibrative nucleoside transporter 1 OS	Homo sapiens	SLC29A1	Q99808	2	1	2	4				2500000			780000		14000000	2100000											P. vivax	4
[Master Protein	Pantetheinase OS	Homo sapiens	VNN1	O95497	5	2	5	8		710000			430000			5600000													P. vivax	3
[Master Protein	Gamma-glutamyltranspeptidase 1 OS	Homo sapiens	GGT1	P19440	3	5	3	5		640000				1900000		1500000													P. vivax	3
[Master Protein	HLA class II histocompatibility antigen, DRB1-1 beta chain OS	Homo sapiens	HLA-DRB1	P04229	2	14	2	4	1200000		1600000		990000																P. vivax	3
[Master Protein	Low affinity immunoglobulin gamma Fc region receptor III-A OS	Homo sapiens	FCGR3A	P08637	2	2	2	3						1200000			33000000	4800000											P. vivax	3
[Master Protein	Protein Z-dependent protease inhibitor OS	Homo sapiens	SERPINA10	Q9UK55	2	2	2	5						1300000		620000	6300000												P. vivax	3
[Master Protein	Olfactomedin-4 OS	Homo sapiens	OLFM4	Q6UX06	7	1	7	9				24000000						20000000											P. vivax	2
[Master Protein	Integrin alpha-M OS	Homo sapiens	ITGAM	P11215	6	1	6	7									14000000	1900000											P. vivax	2
[Master Protein	Inter-alpha-trypsin inhibitor heavy chain H3 OS	Homo sapiens	ITIH3	Q06033	4	3	4	10									23000000	16000000											P. vivax	2
[Master Protein	Intercellular adhesion molecule 1 OS	Homo sapiens	ICAM1	P05362	4	1	4	6									11000000	3100000											P. vivax	2
[Master Protein	Filaggrin-2 OS	Homo sapiens	FLG2	Q5D862	3	1	3	4					520000			770000													P. vivax	2
[Master Protein	Phospholipid transfer protein OS	Homo sapiens	PLTP	P55058	3	1	3	3						3400000	1600000														P. vivax	2
[Master Protein	Prolow-density lipoprotein receptor-related protein 1 OS	Homo sapiens	LRP1	Q07954	3	2	3	6									2200000	1200000											P. vivax	2
[Master Protein	Rho-related GTP-binding protein RhoG OS	Homo sapiens	RHOG	P84095	3	3	4	4									7400000	5800000											P. vivax	2
[Master Protein	Adipocyte plasma membrane-associated protein OS	Homo sapiens	APMAP	Q9HDC9	2	1	2	3						2800000				4500000											P. vivax	2
[Master Protein	MARCKS-related protein OS	Homo sapiens	MARCKSL1	P49006	2	1	2	2									3800000	1400000											P. vivax	2
[Master Protein	Neutral amino acid transporter B(0) OS	Homo sapiens	SLC1A5	Q15758	2	1	2	3									3600000	3600000											P. vivax	2
[Master Protein	Titin OS	Homo sapiens	TTN	Q8WZ42	2	1	2	3			3100000						3300000												P. vivax	2
[Master Protein	Integrin alpha-L OS	Homo sapiens	ITGAL	P20701	3	1	3	3									11000000												P. vivax	1
[Master Protein	Zinc-alpha-2-glycoprotein OS	Homo sapiens	AZGP1	P25311	3	1	3	3					1900000																P. vivax	1
[Master Protein	Annexin A1 OS	Homo sapiens	ANXA1	P04083	2	1	2	2									11000000												P. vivax	1
[Master Protein	Complement factor H-related protein 4 OS	Homo sapiens	CFHR4	Q92496	2	1	2	2						650000															P. vivax	1
[Master Protein	Complement factor I OS	Homo sapiens	CFI	P05156	2	1	2	3										7200000											P. vivax	1
[Master Protein	Cysteine-rich protein 2 OS	Homo sapiens	CRIP2	P52943	2	1	2	2									8100000												P. vivax	1
[Master Protein	Cytochrome b-245 heavy chain OS	Homo sapiens	CYBB	P04839	2	1	2	2									7300000												P. vivax	1
[Master Protein	Extracellular matrix protein 1 OS	Homo sapiens	ECM1	Q16610	2	1	2	3			480000																		P. vivax	1
[Master Protein	G-protein coupled receptor family C group 5 member C OS	Homo sapiens	GPRC5C	Q9NQ84	2	1	2	2		1200000																			P. vivax	1
[Master Protein	Histone H2B type 1-K OS	Homo sapiens	HIST1H2BK	O60814	2	15	2	2					3800000																P. vivax	1
[Master Protein	Pentraxin-related protein PTX3 OS	Homo sapiens	PTX3	P26022	2	1	2	2									23000000												P. vivax	1

## Sheet: Table 3
Table 3. Mass spectrometry data of H.sapiens proteins exclusivelly expressed in healthy donors. Proteins identified in 5 or more patients are highted in bold: Total proteins identified 209.									Protein TOP3 Area
									P. vivax Infected										Healthy
Group Description	Description	Specie	Gene name	Accession	# Unique Peptides	# Proteins	# Peptides	# PSMs	PV10	PV9	PV8	PV7	PV6	PV5	PV4	PV3	PV2	PV1	H10	H9	H8	H7	H6	5	H4	H3	H2	H1	Presence in P.vivax/Healthy	Nº of healthy donors
[Master Protein	Protein deglycase DJ-1 OS	Homo sapiens	PARK7	Q99497	10	1	10	37											17000000	21000000	13000000	17000000	3000000	1600000	1500000	6600000	4300000	3800000	Healthy	10
[Master Protein	Coactosin-like protein OS	Homo sapiens	COTL1	Q14019	9	2	9	35											16000000	32000000	22000000	15000000	2200000		8000000	14000000	18000000	6000000	Healthy	9
[Master Protein	Syntaxin-binding protein 2 OS	Homo sapiens	STXBP2	Q15833	13	1	13	35											11000000	9700000	4500000	3000000			8400000	8200000	6000000	870000	Healthy	8
[Master Protein	Coronin-1C OS	Homo sapiens	CORO1C	Q9ULV4	12	1	12	42											12000000	39000000	24000000	26000000	2200000		8000000	14000000		2600000	Healthy	8
[Master Protein	Proto-oncogene tyrosine-protein kinase Src OS	Homo sapiens	SRC	P12931	10	8	10	21											7800000	5700000	7400000	7700000			1100000	1700000	2900000		Healthy	7
[Master Protein	Purine nucleoside phosphorylase OS	Homo sapiens	PNP	P00491	9	2	9	41											14000000	15000000	15000000	21000000			12000000	7700000	7600000		Healthy	7
[Master Protein	Glucose-6-phosphate isomerase OS	Homo sapiens	GPI	P06744	7	3	7	21											7900000	13000000	3200000	5000000			4000000	4800000	1600000		Healthy	7
[Master Protein	Intercellular adhesion molecule 2 OS	Homo sapiens	ICAM2	P13598	5	1	5	12											24000000	16000000	1100000	21000000			7200000	7800000	4200000		Healthy	7
[Master Protein	Microtubule-associated protein RP/EB family member 2 OS	Homo sapiens	MAPRE2	Q15555	5	1	5	19											39000000	29000000	18000000	20000000			1300000	2600000		5100000	Healthy	7
[Master Protein	PRA1 family protein 3 OS	Homo sapiens	ARL6IP5	O75915	3	1	3	10											65000000	37000000	17000000	14000000			14000000	9700000		1200000	Healthy	7
[Master Protein	Bridging integrator 2 OS	Homo sapiens	BIN2	Q9UBW5	11	1	11	40											22000000	44000000	16000000	23000000			9900000	14000000			Healthy	6
[Master Protein	Calpain-1 catalytic subunit OS	Homo sapiens	CAPN1	P07384	10	1	10	21											9000000	14000000	9400000	13000000			4000000	4800000			Healthy	6
[Master Protein	Calpain small subunit 1 OS	Homo sapiens	CAPNS1	P04632	9	2	9	20											8500000	19000000	4100000	14000000			4600000	2900000			Healthy	6
[Master Protein	EH domain-containing protein 3 OS	Homo sapiens	EHD3	Q9NZN3	8	3	12	23											8300000	9100000	6900000	8300000			3500000	3300000			Healthy	6
[Master Protein	L-lactate dehydrogenase A chain OS	Homo sapiens	LDHA	P00338	7	5	8	36											5300000	11000000	4900000	15000000			3400000	11000000			Healthy	6
[Master Protein	Nucleosome assembly protein 1-like 1 OS	Homo sapiens	NAP1L1	P55209	7	1	7	20											20000000	28000000	17000000	18000000				5400000	8000000		Healthy	6
[Master Protein	PDZ and LIM domain protein 1 OS	Homo sapiens	PDLIM1	O00151	7	2	7	26											17000000	47000000	14000000	15000000			6300000			5900000	Healthy	6
[Master Protein	Glutathione S-transferase P OS	Homo sapiens	GSTP1	P09211	6	1	6	13											19000000	5900000	15000000	11000000			5500000	5300000			Healthy	6
[Master Protein	Annexin A5 OS	Homo sapiens	ANXA5	P08758	4	1	4	11											7600000	9600000		7200000		3800000	4700000	4800000			Healthy	6
[Master Protein	Ras GTPase-activating protein 3 OS	Homo sapiens	RASA3	Q14644	4	1	4	11											3100000	3200000	3200000	3800000			4200000		2600000		Healthy	6
[Master Protein	Glucosidase 2 subunit beta OS	Homo sapiens	PRKCSH	P14314	3	1	3	8											3700000	3400000	1700000	4500000			2100000	1400000			Healthy	6
[Master Protein	Syntaxin-11 OS	Homo sapiens	STX11	O75558	3	1	3	8											6900000	2600000	1500000	6700000				7900000		550000	Healthy	6
[Master Protein	Caldesmon OS	Homo sapiens	CALD1	Q05682	2	2	3	10											3900000	5100000	1400000	1800000			490000		670000		Healthy	6
[Master Protein	Protein tweety homolog 3 OS	Homo sapiens	TTYH3	Q9C0H2	2	1	2	11											3300000	5300000	2100000	2600000			2000000	2200000			Healthy	6
[Master Protein	SPARC OS	Homo sapiens	SPARC	P09486	9	2	9	28											24000000	43000000	31000000	18000000				4100000			Healthy	5
[Master Protein	Transaldolase OS	Homo sapiens	TALDO1	P37837	8	1	8	18											9500000	15000000	7300000	12000000						1700000	Healthy	5
[Master Protein	Leukocyte elastase inhibitor OS	Homo sapiens	SERPINB1	P30740	7	5	7	17											5500000	6600000	5900000	6100000			3600000				Healthy	5
[Master Protein	Thromboxane-A synthase OS	Homo sapiens	TBXAS1	P24557	7	1	7	17											3700000	5000000	3500000	4400000			1500000				Healthy	5
[Master Protein	Actin-related protein 2/3 complex subunit 2 OS	Homo sapiens	ARPC2	O15144	6	1	6	10											2700000	9300000	3200000	2800000			6500000				Healthy	5
[Master Protein	Annexin A7 OS	Homo sapiens	ANXA7	P20073	6	1	6	13											11000000	10000000	6700000	6300000						900000	Healthy	5
[Master Protein	Neutral alpha-glucosidase AB OS	Homo sapiens	GANAB	Q14697	6	1	6	15											3400000	7200000	5100000	3700000			1800000				Healthy	5
[Master Protein	Protein disulfide-isomerase A6 OS	Homo sapiens	PDIA6	Q15084	6	1	6	12											9300000	13000000	5300000	11000000			4500000				Healthy	5
[Master Protein	Amyloid beta A4 protein OS	Homo sapiens	APP	P05067	5	1	5	8											3600000	9300000	2200000	1700000			1200000				Healthy	5
[Master Protein	cAMP-dependent protein kinase type I-alpha regulatory subunit OS	Homo sapiens	PRKAR1A	P10644	5	1	5	16											5200000	8900000	4000000	3900000				1800000			Healthy	5
[Master Protein	EMILIN-1 OS	Homo sapiens	EMILIN1	Q9Y6C2	5	1	5	10												6900000	7000000	1900000			1200000			2100000	Healthy	5
[Master Protein	Heparanase OS	Homo sapiens	HPSE	Q9Y251	5	1	5	11											5800000	8300000	2600000	6200000			1300000				Healthy	5
[Master Protein	Platelet endothelial aggregation receptor 1 OS	Homo sapiens	PEAR1	Q5VY43	5	1	5	10											2200000	6300000	1600000	970000			1100000				Healthy	5
[Master Protein	Ras-related protein Rab-8A OS	Homo sapiens	RAB8A	P61006	5	14	8	69											1800000	3700000		3700000			3100000	4600000			Healthy	5
[Master Protein	Sarcoplasmic/endoplasmic reticulum calcium ATPase 3 OS	Homo sapiens	ATP2A3	Q93084	5	2	5	12											13000000	5700000	5000000	3800000			1200000				Healthy	5
[Master Protein	Twinfilin-2 OS	Homo sapiens	TWF2	Q6IBS0	5	1	5	9											4100000	4500000	1000000	3300000			1300000				Healthy	5
[Master Protein	Dynein light chain 1, cytoplasmic OS	Homo sapiens	DYNLL1	P63167	4	3	4	7											6900000	12000000	5400000	6200000				3600000			Healthy	5
[Master Protein	Thymidine phosphorylase OS	Homo sapiens	TYMP	P19971	4	1	4	11											2100000	4800000		2900000			1600000	1700000			Healthy	5
[Master Protein	Four and a half LIM domains protein 1 OS	Homo sapiens	FHL1	Q13642	3	1	3	9												7300000	5500000	2500000			1500000	1800000			Healthy	5
[Master Protein	Protein G6b OS	Homo sapiens	G6B	O95866	3	1	3	8											66000000	35000000	24000000	33000000				8800000			Healthy	5
[Master Protein	Synaptotagmin-like protein 4 OS	Homo sapiens	SYTL4	Q96C24	3	1	3	10											4100000	4600000		3700000			2200000	1300000			Healthy	5
[Master Protein	Transmembrane emp24 domain-containing protein 10 OS	Homo sapiens	TMED10	P49755	3	1	3	7											3300000	3000000	1500000	3300000			1500000				Healthy	5
[Master Protein	C-C motif chemokine 5 OS	Homo sapiens	CCL5	P13501	2	1	2	8											22000000	35000000	20000000	28000000			15000000				Healthy	5
[Master Protein	Complement decay-accelerating factor OS	Homo sapiens	CD55	P08174	2	1	2	6												1800000	1800000	6500000				2800000	4300000		Healthy	5
[Master Protein	Endothelial cell-selective adhesion molecule OS	Homo sapiens	ESAM	Q96AP7	2	1	2	10											4300000	2800000	1100000	6500000			1000000				Healthy	5
[Master Protein	Na(+)/H(+) exchange regulatory cofactor NHE-RF1 OS	Homo sapiens	SLC9A3R1	O14745	2	1	2	8											2800000	5200000	5600000				1600000	2700000			Healthy	5
[Master Protein	Tetraspanin-14 OS	Homo sapiens	TSPAN14	Q8NG11	2	1	2	6											6700000		6000000	1700000			3100000	4400000			Healthy	5
[Master Protein	Trem-like transcript 1 protein OS	Homo sapiens	TREML1	Q86YW5	2	1	2	7											44000000		21000000	21000000			9100000	10000000			Healthy	5
[Master Protein	Isocitrate dehydrogenase [NADP], cytoplasmic	Homo sapiens	IDH1	O75874	9	2	9	19											1700000	4100000	5500000	6700000							Healthy	4
[Master Protein	Isocitrate dehydrogenase [NADP], mitochondrial	Homo sapiens	IDH2	P48735	9	2	9	19											1700000	4100000	5500000	6700000							Healthy	4
[Master Protein	Dynamin-1-like protein OS	Homo sapiens	DNM1L	O00429	8	1	8	13												3300000	2600000	4400000			1100000				Healthy	4
[Master Protein	Rab GDP dissociation inhibitor alpha OS	Homo sapiens	GDI1	P31150	7	2	12	29											13000000	7200000	7300000	6100000							Healthy	4
[Master Protein	Malate dehydrogenase, mitochondrial OS	Homo sapiens	MDH2	P40926	6	1	6	15											13000000	8900000	4900000	6400000							Healthy	4
[Master Protein	Stromal interaction molecule 1 OS	Homo sapiens	STIM1	Q13586	6	1	6	13											1500000	3000000	2600000	3600000							Healthy	4
[Master Protein	ATP synthase subunit alpha, mitochondrial OS	Homo sapiens	ATP5A1	P25705	5	1	5	8												1600000	2600000	1200000			1900000				Healthy	4
[Master Protein	Lymphocyte antigen 6 complex locus protein G6f OS	Homo sapiens	LY6G6F	Q5SQ64	5	1	5	7											6900000	9500000	2900000	3400000							Healthy	4
[Master Protein	Peptidyl-prolyl cis-trans isomerase F, mitochondrial OS	Homo sapiens	PPIF	P30405	5	5	5	8											49000000	32000000	27000000	2800000							Healthy	4
[Master Protein	Phosphoglycerate mutase 1 OS	Homo sapiens	PGAM1	P18669	5	4	5	11												7000000	4500000	6700000			2000000				Healthy	4
[Master Protein	T-complex protein 1 subunit theta OS	Homo sapiens	CCT8	P50990	5	1	5	10											1200000	2500000	550000000	2900000							Healthy	4
[Master Protein	Tropomodulin-3 OS	Homo sapiens	TMOD3	Q9NYL9	5	2	5	12											4100000	4600000	1500000	6300000							Healthy	4
[Master Protein	Alpha-centractin OS	Homo sapiens	ACTR1A	P61163	4	1	4	10											1600000	7100000	1300000	1900000							Healthy	4
[Master Protein	Peroxiredoxin-5, mitochondrial OS	Homo sapiens	PRDX5	P30044	4	1	4	7											5000000	2100000	3300000	4600000							Healthy	4
[Master Protein	Plexin domain-containing protein 2 OS	Homo sapiens	PLXDC2	Q6UX71	4	2	4	9											4300000	2900000	3000000	1600000							Healthy	4
[Master Protein	Ras-related protein Rab-11B OS	Homo sapiens	RAB11B	Q15907	4	3	4	10											18000000	18000000	8500000	29000000							Healthy	4
[Master Protein	Sushi domain-containing protein 1 OS	Homo sapiens	SUSD1	Q6UWL2	4	1	4	8											4300000	6900000	3700000	3000000							Healthy	4
[Master Protein	Arachidonate 12-lipoxygenase, 12S-type OS	Homo sapiens	ALOX12	P18054	3	1	3	5												4200000	1900000	3800000			1600000				Healthy	4
[Master Protein	Calponin-2 OS	Homo sapiens	CNN2	Q99439	3	2	3	7											17000000	3100000	9800000	8600000							Healthy	4
[Master Protein	Cytochrome c OS	Homo sapiens	CYCS	P99999	3	1	3	10											5100000	5600000	3000000	4700000							Healthy	4
[Master Protein	GTP-binding protein SAR1a OS	Homo sapiens	SAR1A	Q9NR31	3	4	3	5											8500000	3200000		4300000				3400000			Healthy	4
[Master Protein	Superoxide dismutase [Mn	Homo sapiens	SOD2	P04179	3	1	3	6											19000000	26000000		14000000			2000000				Healthy	4
[Master Protein	60 kDa heat shock protein, mitochondrial OS	Homo sapiens	HSPD1	P10809	2	1	2	5											1900000	2900000	1500000							770000	Healthy	4
[Master Protein	Cation-dependent mannose-6-phosphate receptor OS	Homo sapiens	M6PR	P20645	2	1	2	5											6300000	11000000	4300000	3800000							Healthy	4
[Master Protein	Delta-aminolevulinic acid dehydratase OS	Homo sapiens	ALAD	P13716	2	1	2	4												5600000		4500000			3200000	2800000			Healthy	4
[Master Protein	Dematin OS	Homo sapiens	DMTN	Q08495	2	1	2	4												17000000	4800000	6200000				4500000			Healthy	4
[Master Protein	Fibrocystin-L OS	Homo sapiens	PKHD1L1	Q86WI1	2	1	2	5											1300000	2300000	1100000				630000				Healthy	4
[Master Protein	Heat shock protein HSP 90-beta OS	Homo sapiens	HSP90AB1	P08238	2	11	7	33											900000	3200000	1900000	1800000							Healthy	4
[Master Protein	Kinesin-like protein KIF2A OS	Homo sapiens	KIF2A	O00139	2	1	2	7											7500000	14000000	2000000	5200000							Healthy	4
[Master Protein	Prostaglandin G/H synthase 1 OS	Homo sapiens	PTGS1	P23219	2	1	2	6											8800000	12000000		20000000					940000		Healthy	4
[Master Protein	Proteasome subunit beta type-1 OS	Homo sapiens	PSMB1	P20618	2	1	2	5											3000000	3200000	2200000	3900000							Healthy	4
[Master Protein	Rap1 GTPase-activating protein 2 OS	Homo sapiens	RAP1GAP2	Q684P5	2	1	2	6											1700000	2400000	1000000	1300000							Healthy	4
[Master Protein	SH3 domain-binding glutamic acid-rich-like protein OS	Homo sapiens	SH3BGRL	O75368	2	1	2	5											4100000	4900000	4200000	10000000							Healthy	4
[Master Protein	Tyrosine-protein phosphatase non-receptor type 6 OS	Homo sapiens	PTPN6	P29350	7	1	7	9												5500000	2300000	3300000							Healthy	3
[Master Protein	Alpha-actinin-4 OS	Homo sapiens	ACTN4	O43707	6	2	21	105												3300000	1400000	2600000							Healthy	3
[Master Protein	Endothelin-converting enzyme 1 OS	Homo sapiens	ECE1	P42892	6	1	6	11											3900000	5800000		3600000							Healthy	3
[Master Protein	Hexokinase-1 OS	Homo sapiens	HK1	P19367	6	2	6	9												2600000	2200000	1900000							Healthy	3
[Master Protein	Inverted formin-2 OS	Homo sapiens	INF2	Q27J81	5	1	5	7												2300000	1100000	1800000							Healthy	3
[Master Protein	Mucin-5B OS	Homo sapiens	MUC5B	Q9HC84	5	1	5	10														960000				1700000		1400000	Healthy	3
[Master Protein	Peptidyl-prolyl cis-trans isomerase B OS	Homo sapiens	PPIB	P23284	5	1	5	8											14000000	6200000		7700000							Healthy	3
[Master Protein	Annexin A3 OS	Homo sapiens	ANXA3	P12429	4	1	4	5												2800000	1700000	680000							Healthy	3
[Master Protein	Annexin A4 OS	Homo sapiens	ANXA4	P09525	4	1	4	5												4700000		700000				1100000			Healthy	3
[Master Protein	Cytochrome c oxidase subunit 5A, mitochondrial OS	Homo sapiens	COX5A	P20674	4	2	4	6												7900000		3800000				1400000			Healthy	3
[Master Protein	Drebrin-like protein OS	Homo sapiens	DBNL	Q9UJU6	4	1	4	7											780000	5500000		4600000							Healthy	3
[Master Protein	F-actin-capping protein subunit alpha-2 OS	Homo sapiens	CAPZA2	P47755	4	1	5	10												3400000	750000	4900000							Healthy	3
[Master Protein	Galectin-related protein OS	Homo sapiens	LGALSL	Q3ZCW2	4	1	4	9											13000000	10000000		9400000							Healthy	3
[Master Protein	Glucose-6-phosphate 1-dehydrogenase OS	Homo sapiens	G6PD	P11413	4	1	4	6											610000	620000		2300000							Healthy	3
[Master Protein	Guanine nucleotide-binding protein G(z) subunit alpha OS	Homo sapiens	GNAZ	P19086	4	1	4	7											11000000			2300000			4100000				Healthy	3
[Master Protein	Malectin OS	Homo sapiens	MLEC	Q14165	4	1	4	5												5700000		3200000			930000				Healthy	3
[Master Protein	Nexilin OS	Homo sapiens	NEXN	Q0ZGT2	4	1	4	6												7500000	1900000	5400000							Healthy	3
[Master Protein	Protein disulfide-isomerase A4 OS	Homo sapiens	PDIA4	P13667	4	1	4	6												2900000	1200000	3000000							Healthy	3
[Master Protein	Ras-related protein Rab-1B OS	Homo sapiens	RAB1B	Q9H0U4	4	23	11	86											7700000	3500000		6300000							Healthy	3
[Master Protein	Src kinase-associated phosphoprotein 2 OS	Homo sapiens	SKAP2	O75563	4	1	4	7											2600000	3400000						5200000			Healthy	3
[Master Protein	T-complex protein 1 subunit beta OS	Homo sapiens	CCT2	P78371	4	1	4	7												2500000	2800000	4200000							Healthy	3
[Master Protein	Transketolase OS	Homo sapiens	TKT	P29401	4	1	4	6												2400000	4200000	2700000							Healthy	3
[Master Protein	Elongation factor 1-gamma OS	Homo sapiens	EEF1G	P26641	3	1	3	5											3600000	2700000		1700000							Healthy	3
[Master Protein	Endonuclease domain-containing 1 protein OS	Homo sapiens	ENDOD1	O94919	3	1	3	3												7700000		2900000			1400000				Healthy	3
[Master Protein	Growth factor receptor-bound protein 2 OS	Homo sapiens	GRB2	P62993	3	1	3	4												4500000		3600000			1500000				Healthy	3
[Master Protein	Guanine nucleotide-binding protein subunit alpha-13 OS	Homo sapiens	GNA13	Q14344	3	6	4	16												2600000	1800000	3500000							Healthy	3
[Master Protein	Hippocalcin-like protein 1 OS	Homo sapiens	HPCAL1	P37235	3	3	3	4												5700000	1700000				1600000				Healthy	3
[Master Protein	Junctional adhesion molecule C OS	Homo sapiens	JAM3	Q9BX67	3	1	3	6											7400000		2200000	8200000							Healthy	3
[Master Protein	Nidogen-1 OS	Homo sapiens	NID1	P14543	3	1	3	3											6900000	6600000		5200000							Healthy	3
[Master Protein	PDZ and LIM domain protein 7 OS	Homo sapiens	PDLIM7	Q9NR12	3	1	3	4												9900000	3000000	8700000							Healthy	3
[Master Protein	Poly(rC)-binding protein 1 OS	Homo sapiens	PCBP1	Q15365	3	3	3	6												5900000	5700000	4300000							Healthy	3
[Master Protein	Ras-related protein Rab-6B OS	Homo sapiens	RAB6B	Q9NRW1	3	14	5	49											740000	4800000		3200000							Healthy	3
[Master Protein	Beta-arrestin-1 OS	Homo sapiens	ARRB1	P49407	2	2	2	3											1500000	3100000		2200000							Healthy	3
[Master Protein	Endoplasmic reticulum resident protein 44 OS	Homo sapiens	ERP44	Q9BS26	2	1	2	6												3400000	720000	4100000							Healthy	3
[Master Protein	Hsp90 co-chaperone Cdc37 OS	Homo sapiens	CDC37	Q16543	2	1	2	3											3600000	5300000		5400000							Healthy	3
[Master Protein	Kinesin-1 heavy chain OS	Homo sapiens	KIF5B	P33176	2	1	2	6												1800000	890000	1000000							Healthy	3
[Master Protein	LIM and SH3 domain protein 1 OS	Homo sapiens	LASP1	Q14847	2	1	2	8												8300000	4100000	4300000							Healthy	3
[Master Protein	Plasminogen activator inhibitor 1 OS	Homo sapiens	SERPINE1	P05121	2	1	2	3											2800000	6400000		2500000							Healthy	3
[Master Protein	Platelet glycoprotein VI OS	Homo sapiens	GP6	Q9HCN6	2	1	2	4											3100000	2800000		1700000							Healthy	3
[Master Protein	Polymerase I and transcript release factor OS	Homo sapiens	PTRF	Q6NZI2	2	1	2	3											5300000							6600000		5800000	Healthy	3
[Master Protein	Proline-serine-threonine phosphatase-interacting protein 2 OS	Homo sapiens	PSTPIP2	Q9H939	2	1	2	5												4300000	2400000	2600000							Healthy	3
[Master Protein	Proteasome subunit alpha type-7 OS	Homo sapiens	PSMA7	O14818	2	2	2	3												2000000	1600000	1200000							Healthy	3
[Master Protein	Protein-L-isoaspartate(D-aspartate) O-methyltransferase OS	Homo sapiens	PCMT1	P22061	2	1	2	3												6100000	3000000	3100000							Healthy	3
[Master Protein	Receptor expression-enhancing protein 5 OS	Homo sapiens	REEP5	Q00765	2	1	2	4											6300000	7700000		2600000							Healthy	3
[Master Protein	Septin-2 OS	Homo sapiens	SEPT2	Q15019	2	1	2	5											2300000		2100000	1900000							Healthy	3
[Master Protein	Tubulin alpha-8 chain OS	Homo sapiens	TUBA8	Q9NY65	2	3	9	47											8200000	6100000		3400000							Healthy	3
[Master Protein	Ubiquitin carboxyl-terminal hydrolase 14 OS	Homo sapiens	USP14	P54578	2	1	2	5											1400000	4000000		1300000							Healthy	3
[Master Protein	Voltage-dependent anion-selective channel protein 3 OS	Homo sapiens	VDAC3	Q9Y277	2	1	3	10											7300000	4600000		2700000							Healthy	3
[Master Protein	Ras GTPase-activating-like protein IQGAP2 OS	Homo sapiens	IQGAP2	Q13576	8	2	8	11												1800000		2000000							Healthy	2
[Master Protein	6-phosphogluconate dehydrogenase, decarboxylating OS	Homo sapiens	PGD	P52209	5	1	5	8												5100000		6600000							Healthy	2
[Master Protein	Myosin light chain kinase, smooth muscle OS	Homo sapiens	MYLK	Q15746	5	1	5	7												5200000		1200000							Healthy	2
[Master Protein	Rho GTPase-activating protein 1 OS	Homo sapiens	ARHGAP1	Q07960	5	1	5	5												3600000		3300000							Healthy	2
[Master Protein	T-complex protein 1 subunit epsilon OS	Homo sapiens	CCT5	P48643	5	1	5	6												3800000		2400000							Healthy	2
[Master Protein	FYN-binding protein OS	Homo sapiens	FYB	O15117	4	1	4	5												3300000		3200000							Healthy	2
[Master Protein	Serine/threonine-protein kinase 24 OS	Homo sapiens	STK24	Q9Y6E0	4	2	4	5												3000000		2500000							Healthy	2
[Master Protein	cGMP-specific 3',5'-cyclic phosphodiesterase OS	Homo sapiens	PDE5A	O76074	3	1	3	3												1400000		1100000							Healthy	2
[Master Protein	Delta(3,5)-Delta(2,4)-dienoyl-CoA isomerase, mitochondrial OS	Homo sapiens	ECH1	Q13011	3	1	3	3												1600000		1300000							Healthy	2
[Master Protein	Glutathione reductase, mitochondrial OS	Homo sapiens	GSR	P00390	3	1	3	3											870000	3900000									Healthy	2
[Master Protein	Membrane-associated progesterone receptor component 1 OS	Homo sapiens	PGRMC1	O00264	3	1	3	4											15000000		5500000								Healthy	2
[Master Protein	Microtubule-associated protein RP/EB family member 1 OS	Homo sapiens	MAPRE1	Q15691	3	2	3	5												4200000		3400000							Healthy	2
[Master Protein	P2X purinoceptor 1 OS	Homo sapiens	P2RX1	P51575	3	1	3	4												6400000	3400000								Healthy	2
[Master Protein	Protein unc-13 homolog D OS	Homo sapiens	UNC13D	Q70J99	3	1	3	5														2800000			1800000				Healthy	2
[Master Protein	Regulator of G-protein signaling 10 OS	Homo sapiens	RGS10	O43665	3	1	3	3											4100000	3100000									Healthy	2
[Master Protein	Src substrate cortactin OS	Homo sapiens	CTTN	Q14247	3	1	3	4												3800000		6800000							Healthy	2
[Master Protein	T-complex protein 1 subunit gamma OS	Homo sapiens	CCT3	P49368	3	2	3	3												1000000		2600000							Healthy	2
[Master Protein	T-complex protein 1 subunit zeta OS	Homo sapiens	CCT6A	P40227	3	1	3	4												8600000		3300000							Healthy	2
[Master Protein	Ubiquitin-associated and SH3 domain-containing protein B OS	Homo sapiens	UBASH3B	Q8TF42	3	1	3	3												3300000		1500000							Healthy	2
[Master Protein	Vesicle-associated membrane protein-associated protein A OS	Homo sapiens	VAPA	Q9P0L0	3	2	3	3												3900000		8900000							Healthy	2
[Master Protein	Actin-related protein 2/3 complex subunit 4 OS	Homo sapiens	ARPC4	P59998	2	1	2	2														6800000				9100000			Healthy	2
[Master Protein	Aflatoxin B1 aldehyde reductase member 2 OS	Homo sapiens	AKR7A2	O43488	2	2	2	3												5700000		5600000							Healthy	2
[Master Protein	ATP-dependent 6-phosphofructokinase, platelet type OS	Homo sapiens	PFKP	Q01813	2	2	2	2												1000000		820000							Healthy	2
[Master Protein	B-cell receptor-associated protein 31 OS	Homo sapiens	BCAP31	P51572	2	1	2	2											4600000	2600000									Healthy	2
[Master Protein	BH3-interacting domain death agonist OS	Homo sapiens	BID	P55957	2	1	2	3												3900000		510000							Healthy	2
[Master Protein	Collagen alpha-2(I) chain OS	Homo sapiens	COL1A2	P08123	2	1	4	5											5800000				3100000						Healthy	2
[Master Protein	C-type lectin domain family 1 member B OS	Homo sapiens	CLEC1B	Q9P126	2	1	2	3												6700000		11000000							Healthy	2
[Master Protein	Dihydropyrimidinase-related protein 2 OS	Homo sapiens	DPYSL2	Q16555	2	1	2	3												1400000		2200000							Healthy	2
[Master Protein	Dynactin subunit 2 OS	Homo sapiens	DCTN2	Q13561	2	1	2	2												6700000		1800000							Healthy	2
[Master Protein	Endoplasmic reticulum resident protein 29 OS	Homo sapiens	ERP29	P30040	2	1	2	2												1900000		3200000							Healthy	2
[Master Protein	Flotillin-1 OS	Homo sapiens	FLOT1	O75955	2	1	2	2												2100000		2300000							Healthy	2
[Master Protein	Glutathione peroxidase 1 OS	Homo sapiens	GPX1	P07203	2	1	2	2												2100000		3100000							Healthy	2
[Master Protein	Hematopoietic progenitor cell antigen CD34 OS	Homo sapiens	CD34	P28906	2	1	2	2											13000000				3400000						Healthy	2
[Master Protein	Histidine triad nucleotide-binding protein 2, mitochondrial OS	Homo sapiens	HINT2	Q9BX68	2	1	2	3												3100000		2400000							Healthy	2
[Master Protein	Hypoxia up-regulated protein 1 OS	Homo sapiens	HYOU1	Q9Y4L1	2	1	2	4												2600000		1800000							Healthy	2
[Master Protein	Leucine-rich repeat flightless-interacting protein 2 OS	Homo sapiens	LRRFIP2	Q9Y608	2	2	2	3												13000000		11000000							Healthy	2
[Master Protein	Malate dehydrogenase, cytoplasmic OS	Homo sapiens	MDH1	P40925	2	1	2	4												1800000		2700000							Healthy	2
[Master Protein	Phosphoglucomutase-1 OS	Homo sapiens	PGM1	P36871	2	1	2	2												1100000		2600000							Healthy	2
[Master Protein	Programmed cell death protein 10 OS	Homo sapiens	PDCD10	Q9BUL8	2	1	2	3												6000000		2200000							Healthy	2
[Master Protein	Programmed cell death protein 6 OS	Homo sapiens	PDCD6	O75340	2	1	2	2												3300000		4200000							Healthy	2
[Master Protein	Proteasome subunit alpha type-3 OS	Homo sapiens	PSMA3	P25788	2	1	2	2												1600000	2200000								Healthy	2
[Master Protein	Protein kinase C and casein kinase substrate in neurons protein 2 OS	Homo sapiens	PACSIN2	Q9UNF0	2	1	2	3												930000		2400000							Healthy	2
[Master Protein	Ras-related protein Rab-8B OS	Homo sapiens	RAB8B	Q92930	2	14	4	62											600000			410000							Healthy	2
[Master Protein	Septin-6 OS	Homo sapiens	SEPT6	Q14141	2	3	6	35												2600000		1000000							Healthy	2
[Master Protein	Short transient receptor potential channel 6 OS	Homo sapiens	TRPC6	Q9Y210	2	1	2	3											1400000			910000							Healthy	2
[Master Protein	Single-stranded DNA-binding protein, mitochondrial OS	Homo sapiens	SSBP1	Q04837	2	1	2	4												4300000		1200000							Healthy	2
[Master Protein	T-complex protein 1 subunit delta OS	Homo sapiens	CCT4	P50991	2	1	2	3												1400000		2000000							Healthy	2
[Master Protein	Tetraspanin-15 OS	Homo sapiens	TSPAN15	O95858	2	1	2	3												3900000		2700000							Healthy	2
[Master Protein	Tetraspanin-33 OS	Homo sapiens	TSPAN33	Q86UF1	2	1	2	2														8100000				4000000			Healthy	2
[Master Protein	Thioredoxin domain-containing protein 5 OS	Homo sapiens	TXNDC5	Q8NBS9	2	1	2	4												5700000		3500000							Healthy	2
[Master Protein	Thioredoxin-like protein 1 OS	Homo sapiens	TXNL1	O43396	2	1	2	2												2500000		730000							Healthy	2
[Master Protein	CD109 antigen OS	Homo sapiens	CD109	Q6YHK3	7	2	7	7														4400000							Healthy	1
[Master Protein	Copper chaperone for superoxide dismutase OS	Homo sapiens	CCS	O14618	3	1	3	3														1700000							Healthy	1
[Master Protein	Coronin-1B OS	Homo sapiens	CORO1B	Q9BR76	3	2	3	4																		1900000			Healthy	1
[Master Protein	Mesencephalic astrocyte-derived neurotrophic factor OS	Homo sapiens	MANF	P55145	3	1	3	3												4400000									Healthy	1
[Master Protein	Rho GTPase-activating protein 18 OS	Homo sapiens	ARHGAP18	Q8N392	3	1	3	3														1600000							Healthy	1
[Master Protein	Ubiquitin-like modifier-activating enzyme 1 OS	Homo sapiens	UBA1	P22314	3	1	3	4														1800000							Healthy	1
[Master Protein	Annexin A6 OS	Homo sapiens	ANXA6	P08133	2	1	2	2														1600000							Healthy	1
[Master Protein	Complement component 1 Q subcomponent-binding protein, mitochondrial OS	Homo sapiens	C1QBP	Q07021	2	1	2	2														2200000							Healthy	1
[Master Protein	Epidermal growth factor receptor substrate 15-like 1 OS	Homo sapiens	EPS15L1	Q9UBC2	2	1	2	2												1400000									Healthy	1
[Master Protein	Gamma-enolase OS	Homo sapiens	ENO2	P09104	2	3	4	20														4400000							Healthy	1
[Master Protein	Guanine nucleotide-binding protein G(s) subunit alpha isoforms XLas OS	Homo sapiens	GNAS	Q5JWF2	2	7	3	14														1000000							Healthy	1
[Master Protein	HLA class I histocompatibility antigen, A-1 alpha chain OS	Homo sapiens	HLA-A	P30443	2	4	10	91														21000000							Healthy	1
[Master Protein	HLA class I histocompatibility antigen, A-11 alpha chain OS	Homo sapiens	HLA-A	P13746	2	3	11	109														15000000							Healthy	1
[Master Protein	Integrin alpha-V OS	Homo sapiens	ITGAV	P06756	2	1	2	2														1200000							Healthy	1
[Master Protein	Intelectin-2 OS	Homo sapiens	ITLN2	Q8WWU7	2	2	2	3																			5300000		Healthy	1
[Master Protein	Peroxisomal multifunctional enzyme type 2 OS	Homo sapiens	HSD17B4	P51659	2	1	2	2														740000							Healthy	1
[Master Protein	Phosphatidylinositol 5-phosphate 4-kinase type-2 alpha OS	Homo sapiens	PIP4K2A	P48426	2	2	2	2											4600000										Healthy	1
[Master Protein	Proteasome subunit alpha type-4 OS	Homo sapiens	PSMA4	P25789	2	1	2	2												2300000									Healthy	1
[Master Protein	Proteasome subunit alpha type-6 OS	Homo sapiens	PSMA6	P60900	2	1	2	2													2800000								Healthy	1
[Master Protein	Septin-5 OS	Homo sapiens	SEPT5	Q99719	2	1	2	2												1900000									Healthy	1
[Master Protein	Sulfotransferase 1A4 OS	Homo sapiens	SULT1A4	P0DMN0	2	3	2	2												3700000									Healthy	1
[Master Protein	Thioredoxin-dependent peroxide reductase, mitochondrial OS	Homo sapiens	PRDX3	P30048	2	1	2	2											8600000										Healthy	1
[Master Protein	Transmembrane protein 40 OS	Homo sapiens	TMEM40	Q8WWA1	2	1	2	2														1000000							Healthy	1
[Master Protein	Tubulin-specific chaperone A OS	Homo sapiens	TBCA	O75347	2	1	2	3												4800000									Healthy	1
[Master Protein	WD repeat-containing protein 44 OS	Homo sapiens	WDR44	Q5JSH3	2	1	2	2														1400000							Healthy	1

## Sheet: Table 4
Mass spectrometry data of H. sapiens proteins with different abundance levels in P. vivax patients and healthy donor. Protein abundance was estimated based on the log-transformed sum of three most abundant unique peptides per protein. A two-sided t-test was performed to assess significant changes in protein abundance. The calculated p-values were adjusted by multiple testing using the Benjamini-H…									Nº of unique peptides
									P. vivax Infected										Healthy											Number of samples in which Protein has been quantified
Group Description	Description	Specie	Gene name	Accession	# Unique Peptides	# Proteins	# Peptides	# PSMs	PV10	PV9	PV8	PV7	PV6	PV5	PV4	PV3	PV2	PV1	H10	H9	H8	H7	H6	5	H4	H3	H2	H1	Presence in P.vivax/Healthy	COUNT-PVIVAX	COUNT-HEALTHY	Adjusted pval	LOG FC (PVIVAX -HEALTHY)
[Master Protein	14-3-3 protein zeta/delta	Homo sapiens	YWHAZ	P63104	16	5	21	239	3	3	3	6	5	1	4	4	5	8	10	13	8	9	6	8	8	11	10	7	P. vivax/Healthy	10	10	0.0084005	-3.64481
[Master Protein	Cofilin-1 OS	Homo sapiens	CFL1	P23528	14	3	15	111	1	3	1	5	0	2	2	2	3	3	7	9	8	10	7	4	4	8	4	4	P. vivax/Healthy	9	10	0.0084005	-3.61278
[Master Protein	Glyceraldehyde-3-phosphate dehydrogenase	Homo sapiens	GAPDH	P04406	14	3	14	124	1	1	1	3	1	0	2	1	5	3	7	10	10	14	1	3	6	6	4	7	P. vivax/Healthy	9	10	0.0084005	-3.77712
[Master Protein	Integrin alpha-IIb	Homo sapiens	ITGA2B	P08514	41	1	41	450	7	5	5	24	16	0	12	12	14	18	29	26	26	29	16	19	29	29	19	21	P. vivax/Healthy	9	10	0.00916418	-3.56171
[Master Protein	Integrin beta-1	Homo sapiens	ITGB1	P05556	19	1	19	136	2	2	1	5	2	0	1	2	7	6	14	13	9	14	1	1	9	10	3	5	P. vivax/Healthy	9	10	0.0107516	-2.89823
[Master Protein	Integrin beta-3	Homo sapiens	ITGB3	P05106	43	2	43	344	4	4	1	15	12	2	4	4	12	13	26	27	20	26	14	9	17	17	13	20	P. vivax/Healthy	10	10	0.0085907	-3.98475
[Master Protein	Profilin-1	Homo sapiens	PFN1	P07737	8	2	8	93	1	2	0	4	4	0	1	1	2	4	7	6	4	6	3	4	6	4	5	5	P. vivax/Healthy	8	10	0.0084005	-2.78096
[Master Protein	Talin-1	Homo sapiens	TLN1	Q9Y490	112	3	125	1015	0	3	1	46	11	0	16	9	32	19	69	90	76	96	22	28	61	54	46	49	P. vivax/Healthy	8	10	0.0085907	-3.90507
[Master Protein	Tropomyosin alpha-4 chain	Homo sapiens	TPM4	P67936	5	1	22	126	0	1	1	2	1	0	1	1	2	1	3	4	4	3	3	2	2	3	4	1	P. vivax/Healthy	8	10	0.0085907	-3.77311
[Master Protein	Vinculin	Homo sapiens	VCL	P18206	64	2	64	468	1	1	0	26	7	0	6	8	12	8	44	47	37	45	9	18	34	30	24	26	P. vivax/Healthy	8	10	0.0108999	-3.84296

## Sheet: Table 5
Table 5. Mass spectrometry data of H.sapiens proteins removed from the total list identified as contaminants. Categories include Bos taurus contaminans, immunoglobulins, keratins and abundant plasma proteins as reported in de Menezes-Neto et al., 2015									Protein TOP3 Area
									P. vivax Infected										Healthy
Group Description	Description	Specie	Gene name	Accession	# Unique Peptides	# Proteins	# Peptides	# PSMs	PV10	PV9	PV8	PV7	PV6	PV5	PV4	PV3	PV2	PV1	H10	H9	H8	H7	H6	5	H4	H3	H2	H1
[Master Protein	CAND1 Cullin-associated NEDD8-dissociated protein 1	Bos taurus		A7MBJ5	1	1	1	1														500000
[Master Protein				P00761	9	1	9	579	5200000000	2900000000	6700000000	5100000000	420000000	33000000000	11000000000	28000000000	11000000000	10000000000	7500000000	1700000000	4400000000	290000000	500000000	6300000000	25000000000	8500000000	14000000000	13000000000
[Master Protein	CA2 Carbonic anhydrase 2	Bos taurus		P00921	2	1	2	2													26000000
[Master Protein		Bos taurus		P01966	3	2	7	43				950000									1500000000		2300000000			720000000
[Master Protein		Bos taurus		P02070	3	2	5	36			3100000						22000000				1200000000						29000000
[Master Protein	COL1A1 Collagen alpha-1I chain	Bos taurus		P02453	1	1	2	4														40000000
[Master Protein	COL1A2 Collagen alpha-2I chain	Bos taurus		P02465	1	1	3	3														7900000
[Master Protein	Keratin, type I cytoskeletal 14		KRT14	P02533	2	16	15	72		640000	1100000		5000000										2000000					1800000
[Master Protein		Bos taurus		P02676	1	1	10	164												23000000
[Master Protein	Serum albumin precursor		ALB	P02768-1	55	2	60	1427	420000000	140000000	89000000	1900000000	2000000000	580000000	890000000	800000000	5200000000	3700000000	6400000000	3800000000	2700000000	3300000000	960000000	1100000000	2200000000	2700000000	4900000000	540000000
[Master Protein		Bos taurus		P02769	10	3	15	144	670000	2100000				1700000	10000000			5600000			100000000			610000	4900000		3700000	14000000
[Master Protein	LOC404103 Spleen trypsin inhibitor I	Bos taurus		P04815	3	1	3	431	25000000000	2900000	14000000000	25000000000	2700000000	9400000000	13000000000	4500000000	740000000	43000000000	370000000	27000000000	58000000000	35000000000	40000000000	910000000	29000000000	1300000000	82000000000	48000000000
[Master Protein	Keratin, type I cytoskeletal 16		KRT16	P08779	5	15	15	58			1100000							18000000
[Master Protein	Keratin, type I cytoskeletal 10		KRT10	P13645	25	19	27	240	14000000	6000000	25000000	15000000	59000000	42000000	29000000	43000000	25000000	76000000	11000000	9700000	44000000	19000000	23000000		16000000	25000000	79000000	20000000
[Master Protein	Keratin, type II cytoskeletal 5		KRT5	P13647	9	20	17	71	1800000		2100000	2200000	4800000	2000000	2200000			9100000	1100000			1900000	3900000					4300000
[Master Protein				P15636	22	1	22	2308	26000000000	7200000000	15000000000	21000000000	13000000000	53000000000	13000000000	39000000000	57000000000	37000000000	20000000000	4400000000	20000000000	16000000000	4400000000	46000000000	45000000000	63000000000	67000000000	19000000000
[Master Protein	FKBP1A Peptidyl-prolyl cis-trans isomerase FKBP1A	Bos taurus		P18203	3	2	3	11	5900000											9100000	17000000	9400000				12000000
[Master Protein	HSPA8 Heat shock cognate 71 kDa protein	Bos taurus		P19120	17	4	21	132				2600000			1900000		18000000	8800000	25000000	30000000	14000000	23000000	3200000	2500000	10000000	3700000	840000	3300000
[Master Protein	Keratin, type II cytoskeletal 2		KRT2	P35908	29	10	36	276	8600000	5000000	13000000	9600000	14000000	19000000	15000000	20000000	9400000	36000000	7500000	6100000	16000000	6900000	15000000	2800000	11000000	14000000	26000000	6500000
[Master Protein	Keratin, type II cytoskeletal 6A		Krt6a	P50446	1	19	9	40					2200000
[Master Protein	NME1 Nucleoside diphosphate kinase A 1	Bos taurus		P52174	1	4	2	6											6000000	12000000		5300000
[Master Protein	MYL6 Isoform Smooth muscle of Myosin light polypeptide 6	Bos taurus		P60661-2	8	3	8	107		1500000		78000000	4300000	1900000	5800000	1500000	50000000	97000000	230000000	230000000	190000000	140000000	30000000	21000000	75000000	63000000	55000000	22000000
[Master Protein		Bos taurus		P60712	1	8	29	482									28000000			110000000	61000000	60000000	29000000	20000000	45000000	53000000	29000000	14000000
[Master Protein	RAP1B Ras-related protein Rap-1b	Bos taurus		P61223	4	2	15	153	3700000			7600000			8000000	1200000	25000000		210000000	150000000	120000000	130000000	24000000	28000000	62000000	98000000	69000000	25000000
[Master Protein	TMSB4X Thymosin beta-4	Bos taurus		P62326	2	2	3	10		3500000							360000000		790000000	780000000		920000000	94000000			430000000
[Master Protein	NUCB1 Nucleobindin-1	Bos taurus		Q0P569	2	3	2	2															2800000
[Master Protein	TF Serotransferrin	Bos taurus		Q29443	1	4	2	17													7700000
[Master Protein				Q2UVX4	3	2	11	42													2800000
[Master Protein	CAP1 Adenylyl cyclase-associated protein 1	Bos taurus		Q3SYV4	1	2	10	54											18000000	12000000		10000000			17000000
[Master Protein	YWHAQ 14-3-3 protein theta	Bos taurus		Q3SZI4	7	1	12	88				3900000					7500000		16000000	21000000	13000000	11000000			7200000	7100000		3600000
[Master Protein	DSTN Destrin	Bos taurus		Q5E9D5	2	1	3	9												5700000		2700000
[Master Protein	TPM3 Isoform 2 of Tropomyosin alpha-3 chain	Bos taurus		Q5KR47-2	15	1	25	136				12000000			8800000	1800000	28000000	15000000	98000000	100000000	56000000	110000000	6400000	12000000	44000000	52000000	38000000	24000000
[Master Protein	HSPCA Heat shock protein HSP 90-alpha	Bos taurus		Q76LV2	6	9	11	54									6900000	5300000	3100000	7100000	3800000	10000000			1600000	3900000		1700000
[Master Protein	PRDX2 Peroxiredoxin-2	Bos taurus		Q9BGI3	2	1	4	18													22000000
[Master Protein	Keratin, type II cytoskeletal 17		Krt17	Q9QWL7	2	11	9	37					2000000
[Master Protein	RAC2 Ras-related C3 botulinum toxin substrate 2	Bos taurus		Q9TU25	2	6	3	7									64000000			16000000	26000000	26000000				18000000
[Master Protein	Ig alpha-1 chain C region OS	Homo sapiens	IGHA1		9	1	21	293	100000000	120000000	43000000	480000000	54000000	170000000	420000000	120000000	2600000000	1700000000	510000000	220000000	740000000	400000000	940000000	390000000	170000000	370000000	680000000	430000000
[Master Protein	Ig alpha-2 chain C region OS	Homo sapiens	IGHA2		3	1	15	195	11000000	20000000	13000000	55000000		27000000	60000000	19000000	160000000	390000000	73000000	45000000	120000000	24000000	19000000	11000000		33000000		13000000
[Master Protein	Ig delta chain C region OS	Homo sapiens	IGHD		5	1	5	8									49000000	3600000	7900000								3600000	5200000
[Master Protein	Ig epsilon chain C region OS	Homo sapiens	IGHE		2	1	2	2										12000000
[Master Protein	Ig gamma-1 chain C region OS	Homo sapiens	IGHG1		7	1	17	246	87000000	82000000	59000000	380000000	430000000	290000000	160000000	180000000	15000000000	910000000	540000000	390000000	610000000	610000000	350000000	110000000	180000000	130000000	870000000	430000000
[Master Protein	Ig gamma-2 chain C region OS	Homo sapiens	IGHG2		4	1	14	131	30000000	16000000	11000000	93000000	29000000	16000000	40000000	21000000	460000000	270000000	270000000	100000000	200000000	110000000	120000000	41000000	57000000	190000000	58000000	29000000
[Master Protein	Ig gamma-3 chain C region OS	Homo sapiens	IGHG3		7	1	17	226	40000000	110000000	21000000	100000000	7800000	63000000	18000000	31000000	26000000000	310000000	260000000	500000000	140000000	130000000	100000000	43000000	100000000	110000000	180000000	22000000
[Master Protein	Ig gamma-4 chain C region OS	Homo sapiens	IGHG4		7	1	13	132		8400000	9900000	46000000	18000000		16000000	18000000	140000000	43000000	32000000	10000000	32000000		92000000		17000000	20000000	110000000	16000000
[Master Protein	Ig kappa chain C region OS	Homo sapiens	IGKC		14	1	14	545	440000000	520000000	360000000	3600000000	370000000	570000000	2700000000	240000000	24000000000	8100000000	5900000000	4800000000	14000000000	2900000000	14000000000	3600000000	3300000000	4700000000	12000000000	650000000
[Master Protein	Ig lambda-2 chain C regions OS	Homo sapiens	IGLC2		4	3	9	217			1600000000		360000000	1000000000		620000000	25000000000	8500000000			6900000000	3100000000	4400000000	2000000000	3600000000	3800000000		2400000000
[Master Protein	Ig lambda-7 chain C region OS	Homo sapiens	IGLC7		1	1	3	83														2000000
[Master Protein	Ig mu chain C region OS	Homo sapiens	IGHM		11	1	33	1825	1300000000	870000000	1800000000	9200000000	130000000	1100000000	4800000000	800000000	38000000000	13000000000	8500000000	6300000000	16000000000	1300000000	13000000000	4900000000	3900000000	8500000000	18000000000	3900000000
[Master Protein	Ig mu heavy chain disease protein OS	Homo sapiens			3	1	25	1219	89000000	1200000000	110000000	79000000	88000000		320000000	1300000000	14000000000	250000000	25000000	13000000000	1800000	250000000	31000000	860000000		9200000000	2000000000	65000000
[Master Protein	Immunoglobulin heavy variable 1-2 OS	Homo sapiens	IGHV1-2		4	1	4	17		11000000		57000000					1100000000		26000000	52000000	87000000						76000000	35000000
[Master Protein	Immunoglobulin heavy variable 1-46 OS	Homo sapiens	IGHV1-46		2	1	3	16											25000000		19000000	3200000	3500000			9400000
[Master Protein	Immunoglobulin heavy variable 1-69 OS	Homo sapiens	IGHV1-69		2	1	3	13		1800000				12000000						9800000
[Master Protein	Immunoglobulin heavy variable 2-5 OS	Homo sapiens	IGHV2-5		3	1	3	19		7900000		12000000			9400000		63000000	30000000	22000000	17000000	24000000	9000000		4000000	3800000	5300000	56000000
[Master Protein	Immunoglobulin heavy variable 2-70 OS	Homo sapiens	IGHV2-70		1	1	1	2											7500000	1900000
[Master Protein	Immunoglobulin heavy variable 3-13 OS	Homo sapiens	IGHV3-13		2	1	4	49		1100000	2600000	24000000			6000000		110000000	24000000	17000000	5800000	4200000	23000000	15000000			26000000	19000000	13000000
[Master Protein	Immunoglobulin heavy variable 3-23 OS	Homo sapiens	IGHV3-23		1	1	5	45		2200000		8200000						7300000	10000000		18000000
[Master Protein	Immunoglobulin heavy variable 3-30 OS	Homo sapiens	IGHV3-30		1	1	7	64		8000000		31000000			14000000		34000000	140000000
[Master Protein	Immunoglobulin heavy variable 3-33 OS	Homo sapiens	IGHV3-33		1	1	7	44									6800000	12000000			4500000
[Master Protein	Immunoglobulin heavy variable 3-48 OS	Homo sapiens	IGHV3-48		1	2	6	35
[Master Protein	Immunoglobulin heavy variable 3-53 OS	Homo sapiens	IGHV3-53		1	1	5	25											2700000	4200000	27000000
[Master Protein	Immunoglobulin heavy variable 3-7 OS	Homo sapiens	IGHV3-7		3	2	8	41		33000000	52000000		8500000						470000000	250000000			32000000					110000000
[Master Protein	Immunoglobulin heavy variable 3-9 OS	Homo sapiens	IGHV3-9		3	1	6	84	8800000	6300000	5000000	52000000		8200000	49000000	4400000	270000000	36000000	46000000	51000000	92000000	21000000	74000000	29000000	25000000	43000000	88000000	19000000
[Master Protein	Immunoglobulin heavy variable 4-34 OS	Homo sapiens	IGHV4-34		4	3	5	44	13000000	14000000	25000000	96000000	5400000	120000000	52000000	31000000	67000000	150000000	85000000	68000000	250000000	75000000	16000000			26000000	190000000	92000000
[Master Protein	Immunoglobulin J chain OS	Homo sapiens	JCHAIN		11	1	11	150	200000000	65000000	200000000	1100000000	16000000	150000000	330000000	69000000	2200000000	920000000	630000000	630000000	1800000000	640000000	2600000000	490000000	650000000	810000000	1100000000	350000000
[Master Protein	Immunoglobulin kappa variable 1-12 OS	Homo sapiens	IGKV1-12		1	3	1	20		8100000		11000000		13000000			480000000	280000000	120000000	20000000	85000000	9300000	13000000		4700000	38000000	87000000
[Master Protein	Immunoglobulin kappa variable 1-16 OS	Homo sapiens	IGKV1-16		3	1	3	11				17000000					84000000	16000000	31000000		67000000		19000000		5500000		52000000
[Master Protein	Immunoglobulin kappa variable 1-17 OS	Homo sapiens	IGKV1-17		3	1	3	14				12000000					5100000		39000000		20000000		20000000	7300000				7900000
[Master Protein	Immunoglobulin kappa variable 1-5 OS	Homo sapiens	IGKV1-5		3	1	3	17	27000000	49000000	49000000	380000000	4600000					530000000	410000000		430000000	130000000	61000000				320000000	120000000
[Master Protein	Immunoglobulin kappa variable 1D-16 (Fragment) OS	Homo sapiens	IGKV1D-16		1	1	1	2									4300000				12000000
[Master Protein	Immunoglobulin kappa variable 1D-33 OS	Homo sapiens	IGKV1D-33		1	1	1	18		3900000	2300000		2500000				110000000	48000000	79000000	34000000	53000000	13000000	40000000	6400000	8400000		84000000	13000000
[Master Protein	Immunoglobulin kappa variable 2-30 OS	Homo sapiens	IGKV2-30		4	2	5	45				9900000			61000000		190000000		70000000	98000000	160000000	11000000	20000000	27000000	66000000	52000000	210000000	72000000
[Master Protein	Immunoglobulin kappa variable 2D-40 OS	Homo sapiens	IGKV2D-40		2	3	3	40		41000000	20000000	150000000	7800000			10000000		4400000	140000000	320000000	350000000		61000000			4300000	190000000	180000000
[Master Protein	Immunoglobulin kappa variable 3-11 OS	Homo sapiens	IGKV3-11		3	1	4	15	33000000	19000000							1000000000		310000000		33000000		390000000				520000000
[Master Protein	Immunoglobulin kappa variable 3-15 OS	Homo sapiens	IGKV3-15		2	1	3	13	23000000	26000000				46000000						170000000			160000000
[Master Protein	Immunoglobulin kappa variable 3-20 OS	Homo sapiens	IGKV3-20		2	1	6	87	25000000	7700000	36000000	220000000	19000000	46000000	130000000	26000000			530000000	240000000	1100000000	110000000	520000000		160000000	430000000		200000000
[Master Protein	Immunoglobulin kappa variable 3-20 OS	Homo sapiens	IGKV3D-20		1	1	4	68											68000000	41000000	120000000		110000000
[Master Protein	Immunoglobulin kappa variable 4-1 OS	Homo sapiens	IGKV4-1		4	1	4	51	44000000	100000000	43000000	220000000	6900000	120000000	250000000	24000000	2400000000	310000000	260000000	420000000	690000000	150000000	140000000	180000000	200000000	320000000	280000000	140000000
[Master Protein	Immunoglobulin lambda variable 1-40 OS	Homo sapiens	IGLV1-40		2	1	2	10									400000000	39000000		34000000			17000000	10000000	12000000	20000000
[Master Protein	Immunoglobulin lambda variable 1-44 OS	Homo sapiens	IGLV1-44		1	1	1	7				45000000					170000000					5600000	28000000				31000000
[Master Protein	Immunoglobulin lambda variable 1-47 OS	Homo sapiens	IGLV1-47		2	1	2	21	14000000	5300000	11000000		6000000	43000000	97000000		2400000000	230000000	130000000	39000000	81000000	57000000	58000000	69000000	110000000	98000000	160000000	57000000
[Master Protein	Immunoglobulin lambda variable 1-51 OS	Homo sapiens	IGLV1-51		2	1	2	18	6700000	4200000	12000000						150000000	200000000	91000000		150000000	13000000	100000000		66000000	56000000		31000000
[Master Protein	Immunoglobulin lambda variable 2-11 OS	Homo sapiens	IGLV2-11		2	1	3	11			2500000	35000000							35000000	36000000	48000000		41000000			36000000		9700000
[Master Protein	Immunoglobulin lambda variable 2-14 OS	Homo sapiens	IGLV2-14		1	1	1	1										230000000
[Master Protein	Immunoglobulin lambda variable 2-23 OS	Homo sapiens	IGLV2-23		1	1	1	2												18000000	29000000
[Master Protein	Immunoglobulin lambda variable 2-8 OS	Homo sapiens	IGLV2-8		1	1	2	10	12000000					1600000				110000000	23000000	6900000			44000000		5300000		22000000
[Master Protein	Immunoglobulin lambda variable 3-19 OS	Homo sapiens	IGLV3-19		1	1	1	4				170000000									80000000	29000000	27000000
[Master Protein	Immunoglobulin lambda variable 3-21 OS	Homo sapiens	IGLV3-21		2	1	2	35	8800000	7400000	4100000	38000000	4200000	27000000	28000000	9900000	300000000	390000000	25000000	11000000	34000000	21000000	23000000	18000000	24000000	5500000	64000000	13000000
[Master Protein	Immunoglobulin lambda variable 3-25 OS	Homo sapiens	IGLV3-25		1	1	2	14	120000000		34000000	90000000		110000000	110000000		850000000	460000000	63000000	160000000	70000000	31000000	150000000					27000000
[Master Protein	Immunoglobulin lambda variable 3-27 OS	Homo sapiens	IGLV3-27		1	1	2	7	8800000			74000000	3500000		15000000			53000000					15000000
[Master Protein	Immunoglobulin lambda variable 6-57 OS	Homo sapiens	IGLV6-57		1	1	1	6		1100000		4000000					7000000			3100000		3300000						1200000
[Master Protein	Immunoglobulin lambda variable 7-43 OS	Homo sapiens	IGLV7-43		3	1	3	27	13000000	19000000	6000000	4000000		43000000	42000000			120000000	58000000	160000000	62000000	61000000	220000000	75000000		5600000	230000000	52000000
[Master Protein	Immunoglobulin lambda-like polypeptide 1 OS	Homo sapiens	IGLL1		1	1	1	2											340000000							130000000
[Master Protein	Immunoglobulin lambda-like polypeptide 5 OS	Homo sapiens	IGLL5		4	2	8	229			110000000	330000000	23000000	64000000	360000000	29000000	48000000	670000000		200000000	1000000000	180000000	180000000	160000000	520000	670000	320000000	190000000
[Master Protein	Keratin, type I cytoskeletal 9 OS	Homo sapiens	KRT9		27	4	28	239	31000000	11000000	15000000	18000000	35000000	110000000	84000000	11000000	52000000	24000000	34000000	8700000	25000000	20000000	51000000	6300000	30000000	29000000	120000000	92000000
[Master Protein	Keratin, type II cytoskeletal 1 OS	Homo sapiens	KRT1		34	11	40	388	42000000	15000000	36000000	25000000	59000000	110000000	82000000	29000000	85000000	68000000	40000000	19000000	31000000	29000000	13000000	9100000	28000000	30000000	140000000	86000000
[Master Protein	Keratin, type II cytoskeletal 6B OS	Homo sapiens	KRT6B		5	21	16	76			1200000		2300000			2800000		14000000
[Master Protein	Alpha-2-macroglobulin OS	Homo sapiens	A2M		92	8	103	2248	210000000	160000000	200000000	1100000000	26000000	34000000	370000000	140000000	4200000000	3100000000	2200000000	1500000000	2800000000	680000000	2300000000	1800000000	980000000	1000000000	5200000000	2000000000
[Master Protein	Apolipoprotein A-I OS	Homo sapiens	APOA1		28	3	28	364	160000000	79000000	180000000	1100000000	70000000	230000000	360000000	180000000	990000000	1000000000	2800000000	1500000000	1600000000	870000000	2900000000	3000000000	980000000	3400000000	5800000000	1100000000
[Master Protein	Apolipoprotein A-II OS	Homo sapiens	APOA2		8	1	8	90	99000000	61000000	170000000	140000000	240000000	960000000	130000000	1100000000	1200000000	970000000	830000000	390000000	38000000	300000000	420000000	620000000	190000000	850000000	820000000	370000000
[Master Protein	Apolipoprotein B-100 OS	Homo sapiens	APOB		346	14	365	7582	490000000	460000000	520000000	890000000	88000000	2700000000	2800000000	2200000000	3700000000	4900000000	4300000000	1000000000	940000000	380000000	1900000000	6500000000	920000000	3000000000	3800000000	1500000000
[Master Protein	Complement C1q subcomponent subunit A OS	Homo sapiens	C1QA		9	1	9	119	37000000	58000000	24000000	150000000	3000000	9600000	99000000	36000000	780000000	140000000	140000000	170000000	410000000	79000000	200000000	170000000	220000000	430000000	580000000	160000000
[Master Protein	Complement C1q subcomponent subunit B OS	Homo sapiens	C1QB		9	1	9	171	47000000	60000000	61000000	130000000	6100000	22000000	81000000	39000000	630000000	690000000	390000000	100000000	280000000	100000000	220000000	100000000	140000000	250000000	530000000	210000000
[Master Protein	Complement C3 OS	Homo sapiens	C3		90	2	98	851	240000000	21000000	50000000	53000000	30000000	14000000	65000000	30000000	240000000	250000000	100000000	57000000	67000000	42000000	66000000	25000000	30000000	59000000	110000000	36000000
[Master Protein	Ceruloplasmin OS	Homo sapiens	CP		22	3	22	149	1900000	1200000		9900000	21000000	6900000	14000000	9100000	40000000	60000000	15000000	16000000	8100000	14000000	4600000	2200000	7800000	9900000	12000000	5800000
[Master Protein	Fibrinogen alpha chain OS	Homo sapiens	FGA		53	2	53	1591	3300000000	1900000000	1300000000	4800000000	36000000	320000000	2200000000	650000000	13000000000	20000000000	11000000000	5800000000	8800000000	3500000000	8300000000	3600000000	6600000000	6800000000	15000000000	4300000000
[Master Protein	Fibrinogen beta chain OS	Homo sapiens	FGB		50	1	59	2127	2500000000	980000000	1300000000	5400000000	56000000	290000000	1600000000	490000000	21000000000	23000000000	12000000000	7600000000	9700000000	4000000000	8100000000	3000000000	3500000000	8300000000	18000000000	7500000000
[Master Protein	Fibrinogen gamma chain OS	Homo sapiens	FGG		48	1	50	1433	3700000000	3100000000	1100000000	5800000000	65000000	350000000	2000000000	670000000	23000000000	26000000000	14000000000	8500000000	12000000000	4200000000	4000000000	3400000000	7000000000	5600000000	17000000000	5900000000
[Master Protein	Haptoglobin OS	Homo sapiens	HP		13	2	27	580	39000000	14000000	30000000	630000000	99000000		670000000	39000000	5700000000	3500000000	490000000	960000000	2000000000	1900000000	160000000	340000000	1100000000	320000000	13000000000	1400000000
[Master Protein	Plasminogen OS	Homo sapiens	PLG		22	4	22	76				4700000	1700000		1800000		7900000	32000000	26000000	6400000	8300000	7600000		1600000	4400000	5200000	16000000	5600000
[Master Protein	Alpha-1-acid glycoprotein 1 OS	Homo sapiens	ORM1		6	1	8	124	13000000	4300000	1600000	65000000	110000000	55000000	52000000	52000000	330000000	230000000	55000000	57000000	25000000	78000000	11000000	14000000	24000000	32000000	36000000	8400000
[Master Protein	Alpha-1-antitrypsin OS	Homo sapiens	SERPINA1		22	2	22	250	77000000	20000000	19000000	70000000	120000000	37000000	180000000	110000000	320000000	330000000	140000000	150000000	83000000	65000000	59000000	46000000	100000000	80000000	150000000	36000000
[Master Protein	Serotransferrin OS	Homo sapiens	TF		42	2	43	515	11000000	3700000	5300000	62000000	100000000	23000000	32000000	45000000	220000000	140000000	190000000	170000000	84000000	100000000	60000000	52000000	74000000	100000000	160000000	52000000
[Master Protein	Transthyretin OS	Homo sapiens	TTR		8	5	8	51	14000000		2500000	6800000	9000000	1600000	12000000	1100000		14000000	99000000	35000000	14000000	24000000	17000000	9900000	16000000		48000000	16000000
[Master Protein	Bos taurus 47 kDa protein	Bos taurus			1	2	1	1													100000000
[Master Protein	ACTC1 42 kDa protein	Bos taurus			3	6	18	239							7800000		120000000	66000000	200000000	75000000	2000000000	11000000	42000000	24000000	69000000	2100000000	140000000	20000000
[Master Protein	MASP1 Mannan-binding lectin serine peptidase 1	Bos taurus			3	1	6	30		780000								7600000	14000000		6900000	2500000	6600000	2600000		7700000	16000000
[Master Protein	GLIPR2 GLI pathogenesis-related 2	Bos taurus			3	2	3	9				2700000					33000000	11000000				1700000	9700000					2700000
[Master Protein	FGG 50 kDa protein	Bos taurus			2	1	4	74	23000000	1700000								1700000
[Master Protein	UBE2N Ubiquitin carrier protein	Bos taurus			2	4	2	5												4800000	3800000	3100000
[Master Protein	TPM4 LOC535277 protein	Bos taurus			1	1	18	87												8200000	5900000
[Master Protein	ABI3BP 118 kDa protein	Bos taurus			1	2	1	1											3000000
[Master Protein	FLNA filamin A, alpha	Bos taurus			1	3	99	727												6900000	4000000
[Master Protein	CPN2 protein	Bos taurus	CPN2		1	1	1	4									19000000	53000000										7100000
[Master Protein	apolipoprotein B	Bos taurus	APOB		1	8	20	346										5300000
[Master Protein	Embryo-specific fibronectin 1 transcript variant	Bos taurus	FN1		1	1	51	553									46000000			89000000
[Master Protein	Bos taurus Similar to Ig kappa chain C region	Bos taurus		Q05B55	1	1	1	1									140000000
[Master Protein	Bos taurus Similar to Immunoglobulin lambda-like polypeptide 1	Bos taurus		Q1RMN8	1	1	1	9			9100000						41000000				35000000	6500000	29000000		5900000	10000000	19000000
[Master Protein	Keratin-73	Bos taurus	KRT73	Q32MB2	1	8	2	3					6200000	6500000
[Master Protein	Tropomyosin 2	Bos taurus		Q3SX28	5	1	17	55											6700000	22000000	11000000	12000000	22000000		880000	4000000
[Master Protein	Similar to hemopexin	Bos taurus		Q3SZV7	1	2	1	1
