# Supplementary material for: Plasma-derived extracellular vesicles from Plasmodium vivax patients signal spleen fibroblasts via NF-kB facilitating parasite cytoadherence
Source: Nat Commun. 2020 Jun 2;11:2761. doi: 10.1038/s41467-020-16337-y (PMC7265481; doi:10.1038/s41467-020-16337-y)
Supplement: Supplementary file 7 — Supplementary Data 3 [file 41467_2020_16337_MOESM7_ESM.xlsx]

## Sheet: Table 1
Table 1. Mass spectrometry data of P.vivax proteins identified in P. vivax infected patients. Total proteins identified: 20. Descriptions of Uniprot were used to retrieve protein sequences of each entrie. Blast analysis were performed in the PlasmoDB datase to retrieve the corresponding gene name and description of orthologues in P. vivax SalI and PVP01 strains.
													Protein TOP3 Area
													P. vivax Infected										Healthy
Group Description	Description Uniprot	Specie	Gene name	Accesion	Gene name (Strain Salvador)	Description (Strain salvador)	Gene name (Strain PVP01)	Description (Strain PVP01)	# Unique Peptides	# Proteins	# Peptides	# PSMs	PV10	PV9	PV8	PV7	PV6	PV5	PV4	PV3	PV2	PV1	H10	H9	H8	H7	H6	5	H4	H3	H2	H1	Presence in # samples
[Master Protein	Merozoite surface protein 3 gamma (MSP3g) OS	Plasmodium vivax Mauritania I GN	PVMG_01386	A0A0J9TBC1	PVX_097670	merozoite surface protein 3, MSP3.1	PVP01_1031700	merozoite surface protein 3, MSP3.1	4	5	4	8	6200000		8200000			37000000		34000000	43000000		25000000										5
[Master Protein	Phist protein (Pf-fam-b) OS	Plasmodium vivax Brazil I GN	PVBG_03293	A0A0J9T4K3	PVX_093680	Phist protein (Pf-fam-b)	PVP01_0119200	Plasmodium exported protein (PHISTc), unknown function	2	5	2	2							1900000			11000000											2
[Master Protein	Glyceraldehyde-3-phosphate dehydrogenase OS	Plasmodium vivax North Korean GN	PVNG_00430	A0A0J9WBG4	PVX_117322	glyceraldehyde-3-phosphate dehydrogenase, putative, GAPDH	PVP01_1244000	glyceraldehyde-3-phosphate dehydrogenase, putative, GAPDH	2	1	2	2							5100000														1
[Master Protein	Pv-fam-d protein	Plasmodium vivax (strain Salvador I) GN	PVX_113235	A5K1L2	PVX_113235	Pv-fam-d protein	PVP01_1147600	Plasmodium exported protein, unknown function	1	4	1	1		1300000																			1
[Master Protein	Uncharacterized protein	Plasmodium vivax (strain Salvador I) GN	PVX_091635	A5K4L3	PVX_091635	hypothetical protein, conserved	PVP01_0920600	conserved Plasmodium protein, unknown function	1	5	2	3										11000000											1
[Master Protein	Uncharacterized protein	Plasmodium vivax India VII GN	PVIIG_00732	A0A0J9S584	PVX_123307	conserved Plasmodium protein, unknown function	PVP01_1430900	conserved Plasmodium protein, unknown function	1	3	1	1									9600000												1
[Master Protein	Uncharacterized protein	Plasmodium vivax India VII GN	PVIIG_02098	A0A0J9SD62	PVX_094965	hypothetical protein, conserved	PVP01_0815000	conserved Plasmodium protein, unknown function	1	5	1	1				3300000																	1
[Master Protein	Uncharacterized protein	Plasmodium vivax Mauritania I GN	PVMG_00623	A0A0J9T8C9	PVX_118200	hypothetical protein, conserved	PVP01_1261300	conserved Plasmodium protein, unknown function	1	1	1	1					3800000																1
[Master Protein	Uncharacterized protein	Plasmodium vivax Mauritania I GN	PVMG_03956	A0A0J9TMC1	PVX_088215	hypothetical protein, conserved	PVP01_0113800	conserved Plasmodium protein, unknown function	1	5	1	1									14000000												1
[Master Protein	Uncharacterized protein	Plasmodium vivax Mauritania I GN	PVMG_04688	A0A0J9TD53	PVX_092720	hypothetical protein, conserved	PVP01_0943000	conserved Plasmodium protein, unknown function	1	3	1	1		2300000																			1
[Master Protein	Uncharacterized protein	Plasmodium vivax North Korean GN	PVNG_00389	A0A0J9TRX5	PVX_117125	hypothetical protein, conserved	PVP01_1240000	conserved Plasmodium protein, unknown function	1	2	1	1								730000													1
[Master Protein	Uncharacterized protein	Plasmodium vivax North Korean GN	PVNG_03897	A0A0J9U0K3	PVX_098710	dynein heavy chain, putative	PVP01_0703700	dynein heavy chain, putative	1	5	1	1					1300000																1
[Master Protein	Guanylyl cyclase OS	Plasmodium vivax India VII GN	PVIIG_00946	A0A0J9SCM5	PVX_114990	guanylyl cyclase, putative	PVP01_1111400	guanylyl cyclase beta, putative	1	5	1	1										91000000											1
[Master Protein	Uncharacterized protein	Plasmodium vivax North Korean GN	PVNG_06384	A0A0J9TZP5	PVX_099980	merozoite surface protein 1	PVP01_0728900	merozoite surface protein 1	1	5	1	1				2300000																	1
[Master Protein	Uncharacterized protein	Plasmodium vivax Brazil I GN	PVBG_06222	A0A0J9SKC9	PVX_055690	unspecified product	PVP01_0003730	PIR protein	1	1	1	1		930000																			1
[Master Protein	Uncharacterized protein	Plasmodium vivax Brazil I GN	PVBG_06203	A0A0J9T2V4	PVX_241290	unspecified product	PVP01_0002050	PIR protein	1	1	1	1			4200000																		1
[Master Protein	Uncharacterized protein	Plasmodium vivax Mauritania I GN	PVMG_05113	A0A0J9THR9	PVX_018150	unspecified product	PVP01_0009490	PIR protein	1	1	1	1			22000000																		1
[Master Protein	Uncharacterized protein	Plasmodium vivax Mauritania I GN	PVMG_04553	A0A0J9VQS8	PVX_176270	unspecified product	PVP01_0001040	PIR protein	1	1	1	1										7100000											1
[Master Protein	Uncharacterized protein	Plasmodium vivax Brazil I GN	PVBG_04011	A0A0J9SWK4	PVX_007085	unspecified product	PVP01_0003060	PIR protein	1	1	1	1				29000000																	1
[Master Protein	Tryptophan-rich antigen (Pv-fam-a)	Plasmodium vivax Brazil I GN	PVBG_03517	A0A0J9VPJ6	PVX_096950	tryptophan-rich antigen (Pv-fam-a)	PVP01_0000210	Tryptophan-rich protein	1	1	1	1								13000000													1

## Sheet: Table 2
Table 2. Mass spectrometry data of P.vivax proteins identified as false positives. Exclusion criteria was based on the detection of peptides exosomes isolated from healthy donors. Total proteins identified: 20.
									Protein TOP3 Area
									P. vivax Infected										Healthy
Group Description	Description Uniprot	Specie	Gene name	Accesion	# Unique Peptides	# Proteins	# Peptides	# PSMs	PV10	PV9	PV8	PV7	PV6	PV5	PV4	PV3	PV2	PV1	H10	H9	H8	H7	H6	5	H4	H3	H2	H1
[Master Protein	Clathrin coat assembly protein AP50, putative	Plasmodium vivax (strain Salvador I)	PVX_118455	A5K403	1	4	1	2													29000000
[Master Protein	DNA polymerase delta small subunit, putative	Plasmodium vivax (strain Salvador I)	PVX_119520	A5KB96	1	1	1	1																18000000
[Master Protein	Dynein heavy chain, putative	Plasmodium vivax (strain Salvador I)	PVX_091760	A5K4N9	1	5	1	1														1500000
[Master Protein	High mobility group protein, putative	Plasmodium vivax (strain Salvador I)	PVX_084190	A5K0D1	1	1	1	3										12000000					730000000		35000000
[Master Protein	Uncharacterized protein	Plasmodium vivax (strain Salvador I)	PVX_099550	A5K6U2	1	1	1	2										75000000								45000000
[Master Protein	Uncharacterized protein	Plasmodium vivax (strain Salvador I)	PVX_092485	A5K534	1	3	1	1																				1600000000
[Master Protein	Uncharacterized protein	Plasmodium vivax Brazil I	PVBG_00759	A0A0J9SL02	1	8	1	6	10000000			19000000								15000000	16000000	4500000	12000000
[Master Protein	Uncharacterized protein	Plasmodium vivax Brazil I	PVBG_06347	A0A0J9T0M3	1	1	1	1												22000000
[Master Protein	Uncharacterized protein	Plasmodium vivax Brazil I	PVBG_00224	A0A0J9SNK7	1	1	1	1														940000000
[Master Protein	Uncharacterized protein	Plasmodium vivax India VII	PVIIG_02419	A0A0J9SJ43	1	1	1	1											47000000
[Master Protein	Uncharacterized protein	Plasmodium vivax India VII	PVIIG_06116	A0A0J9S366	1	1	1	1														6400000
[Master Protein	Uncharacterized protein	Plasmodium vivax India VII	PVIIG_04177	A0A0J9SDE0	1	21	1	4															3600000
[Master Protein	Uncharacterized protein	Plasmodium vivax India VII	PVIIG_00661	A0A0J9S5B8	1	1	1	1													4600000
[Master Protein	Uncharacterized protein	Plasmodium vivax India VII	PVIIG_02746	A0A0J9SED1	1	3	1	1																3600000
[Master Protein	ATP-dependent RNA helicase ddx6	Plasmodium vivax Mauritania I	PVMG_00938	A0A0J9TFE3	1	1	1	3				120000000			300000000									670000000
[Master Protein	Uncharacterized protein	Plasmodium vivax Mauritania I	PVMG_04293	A0A0J9VZL1	1	4	1	1														5300000
[Master Protein	Uncharacterized protein	Plasmodium vivax Mauritania I	PVMG_03350	A0A0J9T6A9	1	2	1	2													2500000				5000000
[Master Protein	50S ribosomal protein L24	Plasmodium vivax North Korean	PVNG_03981	A0A0J9TNT0	1	1	1	4						340000000			830000000									700000000	810000000
[Master Protein	Ubiquitin carboxyl-terminal hydrolase family 2	Plasmodium vivax North Korean	PVNG_04174	A0A0J9U225	1	5	1	7	15000000	3800000		17000000								21000000			18000000	15000000
[Master Protein	Uncharacterized protein	Plasmodium vivax North Korean	PVNG_02169	A0A0J9TV89	1	1	1	2										2000000000		150000000
[Master Protein	Uncharacterized protein	Plasmodium vivax North Korean	PVNG_05718	A0A0J9TSV7	1	2	1	1												660000
[Master Protein	Uncharacterized protein	Plasmodium vivax North Korean	PVNG_02463	A0A0J9TKU4	1	1	1	2	3800000															12000000
