# Supplementary material for: Plasma-derived extracellular vesicles from Plasmodium vivax patients signal spleen fibroblasts via NF-kB facilitating parasite cytoadherence
Source: Nat Commun. 2020 Jun 2;11:2761. doi: 10.1038/s41467-020-16337-y (PMC7265481; doi:10.1038/s41467-020-16337-y)
Supplement: Supplementary file 8 — Supplementary Data 4 [file 41467_2020_16337_MOESM8_ESM.xlsx]

## Sheet: Table 1
Table 1. Gene ontology enrichment analysis of H. sapiens proteins identified exclusively in P. vivax infected patients for the category "Biological Process" . GO terms were considered significantly enriched (highlighted) when Modified Fisher Exact P-Value was <0.05. Multiple testing corrections (Bonferroni, Benjamini and FDR) are also shown. The Top 12 Biological process are shown in green.
Category	Term	Biological process	Count	%	PValue	Log10(Pvalue)	Genes	List Total	Pop Hits	Pop Total	Fold Enrichment	Bonferroni	Benjamini	FDR
GOTERM_BP_DIRECT	GO:0006954	inflammatory response	6	0.157522	0.00059759	-3.2236	ITGAL, CYBB, ANXA1, VNN1, PTX3, ECM1	32	379	16792	8.30739	0.166665	0.166665	0.797614
GOTERM_BP_DIRECT	GO:0050900	leukocyte migration	4	0.105014	0.00144972	-2.83871	ICAM1, ITGAL, ITGAM, SPN	32	122	16792	17.2049	0.357563	0.198478	1.92479
GOTERM_BP_DIRECT	GO:0002291	T cell activation via T cell receptor contact with antigen bound to MHC molecule on antigen presenting cell	2	0.0525072	0.00552846	-2.2574	ICAM1, ITGAL	32	3	16792	349.833	0.815639	0.430855	7.15777
GOTERM_BP_DIRECT	GO:0045087	innate immune response	5	0.131268	0.00771899	-2.11244	CYBB, ANXA1, VNN1, CFI, PTX3	32	430	16792	6.10174	0.905903	0.446147	9.86035
GOTERM_BP_DIRECT	GO:0007155	cell adhesion	5	0.131268	0.00966441	-2.01482	ICAM1, ITGAL, AZGP1, OLFM4, ITGAM	32	459	16792	5.71623	0.948284	0.447	12.1993
GOTERM_BP_DIRECT	GO:0002576	platelet degranulation	3	0.0787608	0.0154323	-1.81157	ITIH3, TTN, ECM1	32	103	16792	15.284	0.991292	0.546423	18.808
GOTERM_BP_DIRECT	GO:1900027	regulation of ruffle assembly	2	0.0525072	0.0164968	-1.7826	ICAM1, RHOG	32	9	16792	116.611	0.993739	0.515571	19.9762
GOTERM_BP_DIRECT	GO:0045766	positive regulation of angiogenesis	3	0.0787608	0.0189958	-1.72134	CYBB, LRG1, ECM1	32	115	16792	13.6891	0.997119	0.51866	22.6577
GOTERM_BP_DIRECT	GO:0042535	positive regulation of tumor necrosis factor biosynthetic process	2	0.0525072	0.0201268	-1.69622	CYBB, SPN	32	11	16792	95.4091	0.997973	0.497939	23.8438
GOTERM_BP_DIRECT	GO:0010875	positive regulation of cholesterol efflux	2	0.0525072	0.0255476	-1.59265	LRP1, PLTP	32	14	16792	74.9643	0.999627	0.545849	29.2983
GOTERM_BP_DIRECT	GO:0050776	regulation of immune response	3	0.0787608	0.0425007	-1.3716	ICAM1, ITGAL, FCGR3A	32	178	16792	8.8441	0.999998	0.700069	44.1121
GOTERM_BP_DIRECT	GO:0007159	leukocyte cell-cell adhesion	2	0.0525072	0.0451764	-1.34509	ICAM1, ITGAL	32	25	16792	41.98	0.999999	0.691174	46.1685
GOTERM_BP_DIRECT	GO:0030198	extracellular matrix organization	3	0.0787608	0.0505197	-1.29654	ICAM1, ITGAL, ITGAM	32	196	16792	8.03189	1	0.703663	50.0672
GOTERM_BP_DIRECT	GO:0042130	negative regulation of T cell proliferation	2	0.0525072	0.0661532	-1.17945	HLA-DRB1, SPN	32	37	16792	28.3649	1	0.77487	60.0247
GOTERM_BP_DIRECT	GO:0045429	positive regulation of nitric oxide biosynthetic process	2	0.0525072	0.0764737	-1.11649	ICAM1, PTX3	32	43	16792	24.407	1	0.801634	65.5544
GOTERM_BP_DIRECT	GO:0006909	phagocytosis	2	0.0525072	0.0849897	-1.07063	ITGAL, ANXA1	32	48	16792	21.8646	1	0.816057	69.5747
GOTERM_BP_DIRECT	GO:0007157	heterophilic cell-cell adhesion via plasma membrane cell adhesion molecules	2	0.0525072	0.0883748	-1.05367	ICAM1, ITGAL	32	50	16792	20.99	1	0.809867	71.0485
GOTERM_BP_DIRECT	GO:0071333	cellular response to glucose stimulus	2	0.0525072	0.0917478	-1.0374	SLC29A1, ICAM1	32	52	16792	20.1827	1	0.804191	72.4511
GOTERM_BP_DIRECT	GO:0019882	antigen processing and presentation	2	0.0525072	0.0967846	-1.01419	AZGP1, HLA-DRB1	32	55	16792	19.0818	1	0.804865	74.4289

## Sheet: Table 2
Table 2: Gene ontology enrichment analysis of H. sapiens proteins identified exclusively in P. vivax infected patients for the category "Cellular component" . GO terms were considered significantly enriched (highlighted) when Modified Fisher Exact P-Value was <0.05. Multiple testing corrections (Bonferroni, Benjamini and FDR) are also shown. The Top 10 Cellular component are shown in purple.
Category	Term	Cellular component	Count	%	PValue	Log10(Pvalue)	Genes	List Total	Pop Hits	Pop Total	Fold Enrichment	Bonferroni	Benjamini	FDR
GOTERM_CC_DIRECT	GO:0070062	extracellular exosome	25	0.65634	8.93205e-14	-13.049	ITGAL, OLFM4, GPRC5C, SERPINA10, HLA-DRB1, MARCKSL1, FLG2, GGT1, TTN, ITGAM, SLC1A5, AZGP1, SAA2, LRG1, VNN1, ITIH3, FGL1, CFI, APMAP, FCGR3A, SPN, RHOG, ICAM1, ANXA1, ECM1	33	2811	18224	4.91144	7.68607e-12	7.68607e-12	9.63785e-11
GOTERM_CC_DIRECT	GO:0005615	extracellular space	15	0.393804	1.80508e-08	-7.7435	ICAM1, OLFM4, SERPINA10, ANXA1, GGT1, ECM1, ITGAM, AZGP1, SAA2, HIST1H2BK, LRG1, CFI, PTX3, SPN, PLTP	33	1347	18224	6.14969	1.55237e-06	7.76183e-07	1.94647e-05
GOTERM_CC_DIRECT	GO:0009986	cell surface	7	0.183775	0.000315585	-3.50088	ICAM1, ITGAL, HLA-DRB1, ANXA1, APMAP, ITGAM, SPN	33	542	18224	7.13228	0.0267795	0.00900738	0.33978
GOTERM_CC_DIRECT	GO:0005886	plasma membrane	17	0.446311	0.00062493	-3.20417	ICAM1, ITGAL, OLFM4, HLA-DRB1, MARCKSL1, ANXA1, GGT1, ITGAM, SLC29A1, SLC1A5, AZGP1, CYBB, LRP1, VNN1, FCGR3A, SPN, RHOG	33	4121	18224	2.27812	0.0523412	0.0133503	0.671825
GOTERM_CC_DIRECT	GO:0005576	extracellular region	10	0.262536	0.00138047	-2.85997	AZGP1, CFHR4, LRG1, ANXA1, CFI, ITIH3, PTX3, TTN, ECM1, PLTP	33	1610	18224	3.43008	0.112017	0.0234804	1.47859
GOTERM_CC_DIRECT	GO:0009897	external side of plasma membrane	4	0.105014	0.0060831	-2.21588	ICAM1, HLA-DRB1, FCGR3A, SPN	33	213	18224	10.3707	0.408293	0.083742	6.36784
GOTERM_CC_DIRECT	GO:0005887	integral component of plasma membrane	8	0.210029	0.0100736	-1.99682	SLC29A1, ICAM1, SLC1A5, CYBB, GPRC5C, LRP1, HLA-DRB1, SPN	33	1415	18224	3.12222	0.581351	0.116964	10.3429
GOTERM_CC_DIRECT	GO:0031089	platelet dense granule lumen	2	0.0525072	0.0243129	-1.61416	ITIH3, ECM1	33	14	18224	78.8918	0.879578	0.232482	23.3111
GOTERM_CC_DIRECT	GO:0005925	focal adhesion	4	0.105014	0.030699	-1.51288	ICAM1, LRP1, ANXA1, RHOG	33	391	18224	5.64954	0.931539	0.257656	28.5537
GOTERM_CC_DIRECT	GO:0016020	membrane	9	0.236282	0.0328291	-1.48374	SLC29A1, ICAM1, SLC1A5, ITGAL, HLA-DRB1, LRG1, CFI, APMAP, SPN	33	2200	18224	2.25917	0.94334	0.249539	30.2287
GOTERM_CC_DIRECT	GO:0008305	integrin complex	2	0.0525072	0.0463758	-1.33371	ITGAL, ITGAM	33	27	18224	40.9068	0.983156	0.310129	40.0735

## Sheet: Table 3
Table 3. Gene ontology enrichment analysis of H. sapiens proteins identified in exclusively in P. vivax infected patients for the category "Molecular Function" . GO terms were considered significantly enriched (highlighted) when Modified Fisher Exact P-Value was <0.05. Multiple testing corrections (Bonferroni, Benjamini and FDR) are also shown. The Top 2 Cellular component are shown in orange.
Category	Term	Molecular function	Count	%	PValue	Log10(Pvalue)	Genes	List Total	Pop Hits	Pop Total	Fold Enrichment	Bonferroni	Benjamini	FDR
GOTERM_MF_DIRECT	GO:0001618	virus receptor activity	3	0.0787608	0.00729286	-2.1371	ICAM1, SLC1A5, HLA-DRB1	32	70	16881	22.6085	0.504744	0.504744	7.74536
GOTERM_MF_DIRECT	GO:0002020	protease binding	3	0.0787608	0.0147222	-1.83203	LRP1, TTN, ECM1	32	101	16881	15.6692	0.759211	0.509298	15.071
GOTERM_MF_DIRECT	GO:0046982	protein heterodimerization activity	4	0.105014	0.0528161	-1.27723	ITGAL, CYBB, HIST1H2BK, ITGAM	32	465	16881	4.5379	0.994534	0.823844	44.9892
GOTERM_MF_DIRECT	GO:0004872	receptor activity	3	0.0787608	0.0599467	-1.22223	ICAM1, SLC1A5, LRP1	32	217	16881	7.29306	0.997354	0.773192	49.3823
