# Supplementary material for: Plasma-derived extracellular vesicles from Plasmodium vivax patients signal spleen fibroblasts via NF-kB facilitating parasite cytoadherence
Source: Nat Commun. 2020 Jun 2;11:2761. doi: 10.1038/s41467-020-16337-y (PMC7265481; doi:10.1038/s41467-020-16337-y)
Supplement: Supplementary file 9 — Source Data [file 41467_2020_16337_MOESM9_ESM.xlsx]

## Sheet: Fig. 1a,e
	Figure Panel	Sample	Rep.1	Rep.2	Rep.3	Rep.4	Rep.5	Rep.6	Rep.7	Rep.8	Rep.9	Rep.10	Mean	S.D	p-value	Statistic test
	1a	hEVs	220	410	280	320	380	100	150	260	180	600	290	146.515
		PvEVs	530	820	850	640	580	1790	160	140	1070	440	702	480.92	0.0232	Mann-witney
	Figure Panel	Marker	Sample	Rep.1	Rep.2	Rep.3	Mean	S.D	p-value	Statistic test
		CD9	hEVs	76.5	76.5	74.9	75.9667	0.92376
			PvEVs	111	112	113	112	1	<0.0001	unpaired t-test
		CD63	hEVs	96.2	92.1	105	97.7667	6.59116
			PvEVs	125	123	121	123	2	0.0032	unpaired t-test
		CD81	hEVs	69.2	70.9	70.1	70.0667	0.85049
	1e		PvEVs	74.9	74.9	74.9	74.9	0	0.0006	unpaired t-test
		GAL3	hEVs	98.5	87.2	97.6	94.4333	6.28039
			PvEVs	88.8	88.8	88	88.5333	0.46188	0.18	unpaired t-test
		CD5L	hEVs	707	624	661	664	41.5812
			PvEVs	643	770	707	706.667	63.5007	0.3854	unpaired t-test
		CD71	hEVs	2196	2196	2236	2209.33	23.094
			PvEVs	3263	3447	3697	3469	217.835	0.0006	unpaired t-test

## Sheet: Fig. 1c
	Figure Panel	Anti-MSP3.1
	1c
		Anti-PHISTc

## Sheet: Fig. 2a,b,c
	Figure Panel	Organ	Sample	Rep.1	Rep.2	Rep.3	Rep.4	Mean	S.D
		spleen	FhEVs	10100000	9610000	8460000	7450000	8905000	1.18885e+06
			Ctr	4290000	3700000	5420000	1180000	3647500	1.79312e+06
			hEVs	11600000	9570000	9760000	9160000	10022500	1.08106e+06
			PvEVs	49500000	42600000	23500000	20200000	33950000	1.43165e+07
		lung	FhEVs	5270000	4620000	4060000	3290000	4310000	840754
			Ctr	3140000	2990000	3300000	3120000	3137500	127115
			hEVs	7580000	7490000	5700000	3830000	6150000	1.77251e+06
			PvEVs	12500000	10600000	10800000	6290000	10047500	2.64607e+06
		heart	FhEVs	1910000	2130000	1840000	1390000	1817500	310631
			Ctr	1730000	1680000	1590000	1670000	1667500	57951.1
			hEVs	1850000	1780000	2400000	1720000	1937500	312876
			PvEVs	2350000	2490000	2460000	1660000	2240000	391323
		bone	FhEVs	4100000	4150000	4000000	2830000	3770000	629762
			Ctr	4270000	3910000	4510000	4530000	4305000	288617
	2a		hEVs	4440000	4530000	4110000	3260000	4085000	578878
			PvEVs	2190000	2660000	3090000	3940000	2970000	743819
		brain	FhEVs	4850000	4790000	4550000	4260000	4612500	268375
			Ctr	4420000	3550000	4580000	3920000	4117500	471337
			hEVs	4700000	4470000	4600000	3970000	4435000	323986
			PvEVs	3750000	3660000	4150000	3830000	3847500	213288
		gut	FhEVs	1430000	1390000	1370000	1710000	1475000	158640
			Ctr	1650000	1470000	1590000	1470000	1545000	90000
			hEVs	1720000	1680000	1910000	1710000	1755000	104722
			PvEVs	2430000	2080000	2230000	2150000	2222500	151300
		liver	FhEVs	19700000	20800000	19800000	18700000	19750000	858293
			Ctr	10600000	10300000	11600000	11200000	10925000	585235
			hEVs	23300000	19400000	20500000	19500000	20675000	1.81911e+06
			PvEVs	104000000	87100000	81300000	54700000	81775000	2.0458e+07
	Figure Panel	Sample	Rep.1	Rep.2	Rep.3	Rep.4	Rep.5	Rep.6	Rep.7	Rep.8	Rep.9	Mean	S.D	p-value	Statistic test
	2b	hEVs	470.002	152.594	90.7925	95.3772	264.666	183.972	449.355	368.234	77.5102	239.167	155.779
		PvEVs	613.667	832.887	372.262	1404.83	601.432	1340.91	1158.17	1223.5	324.375	874.67	418.37	0.0008	Mann-witney
	Figure Panel	Sample	Rep.1	Rep.2	Rep.3	Rep.4	Rep.5	Rep.6	Rep.7	Rep.8	Rep.9	Mean	S.D	p-value	Statistic test
	2c	hEVs	128.826	44.7566	57.29	169.835	91.2501	135.632	66.6851	35.7364	74.1136	89.3471	45.8509
		PvEVs	199.426	197.416	125.667	222.016	126.273	348.607	93.0668	104.603	119.378	170.717	81.2824	0.0244	Mann-witney

## Sheet: Fig. 3a,b,d
	Figure Panel	Gene	Sample 10µg/mＬ	Rep.1	Rep.2	Rep.3	Mean	S.D	p-value	Statistic test		Figure Panel	Gene	Sample 20µg/mＬ	Rep.1	Rep.2	Rep.3	Mean	S.D	p-value	Statistic test
		ICAM-1	hEVs	1.60165	1.79122	1.93285	1.77524	0.166179					ICAM-1	hEVs	1.92169	1.12965	0.577557	1.20963	0.675624
			PvEVs	2.24093	3.59337	2.65606	2.83012	0.692819	0.0623	unpaired t-test				PvEVs	3.94487	2.34229	5.28224	3.85647	1.47197	0.0473	unpaired t-test
		CXCL12	hEVs	0.945549	1.2424	1.18263	1.12353	0.157004					CXCL12	hEVs	1.24777	0.969108	0.868042	1.02831	0.196666
			PvEVs	1.35678	1.25763	1.10801	1.24081	0.125233	0.3684	unpaired t-test				PvEVs	1.17629	1.31544	2.40704	1.63292	0.674003	0.2104	unpaired t-test
		CCL2	hEVs	0.766932	1.00482	0.979405	0.917054	0.130629					CCL2	hEVs	0.999161	0.765744	0.869305	0.87807	0.116955
			PvEVs	1.06064	0.771327	1.01387	0.948613	0.155305	0.8005	unpaired t-test				PvEVs	0.917067	1.38175	1.5374	1.27874	0.32274	0.1132	unpaired t-test
		ACTA2	hEVs	1.14624	1.16852	1.05293	1.12256	0.0613255					ACTA2	hEVs	1.21565	1.13203	0.904212	1.08396	0.161188
			PvEVs	1.25948	1.14275	1.05653	1.15292	0.101855	0.6805	unpaired t-test				PvEVs	1.18212	1.0654	1.63893	1.29548	0.303101	0.3468	unpaired t-test
		GM-CSF	hEVs	0.825329	1.35469	1.23047	1.13683	0.276826					GM-CSF	hEVs	1.32719	1.10573	1.50158	1.3115	0.198391
			PvEVs	0.994998	1.08531	1.02564	1.03532	0.0459266	0.5658	unpaired t-test				PvEVs	1.47635	1.16525	0.166173	0.935925	0.684533	0.4125	unpaired t-test
		VEGFa	hEVs	1.17591	1.51207	2.1499	1.61263	0.494724					VEGFa	hEVs	1.64684	1.21852	0.762197	1.20919	0.442397
			PvEVs	1.28655	1.25925	1.0863	1.2107	0.108597	0.2413	unpaired t-test				PvEVs	1.0598	0.922954	2.69568	1.55948	0.986358	0.6046	unpaired t-test
	3a	IL-6	hEVs	0.935568	0.966724	1.14049	1.01426	0.110424				3a	IL-6	hEVs	0.876663	0.727168	0.482153	0.695328	0.199173
			PvEVs	0.808222	0.956472	0.810346	0.858347	0.0849854	0.123	unpaired t-test				PvEVs	0.866604	0.681229	1.4994	1.01575	0.428992	0.3058	unpaired t-test
		TLR4	hEVs	0.76995	0.745313	1.33302	0.949428	0.332429					TLR4	hEVs	1.1166	0.974826	0.275284	0.788902	0.450419
			PvEVs	0.188198	0.98956	0.312158	0.496639	0.431359	0.2236	unpaired t-test				PvEVs	0.923121	0.296558	2.9655	1.39506	1.39566	0.5136	unpaired t-test
		FGF8	hEVs	0	0	0	0	0					FGF8	hEVs	0	0	0	0	0
			PvEVs	0	0	0	0	0	-					PvEVs	0	0	0	0	0
		IL-10	hEVs	0	0	0	0	0					IL-10	hEVs	0	0	0	0	0
			PvEVs	0	0	0	0	0	-					PvEVs	0	0	0	0	0
		TLR7	hEVs	0	0	0	0	0					TLR7	hEVs	0	0	0	0	0
			PvEVs	0	0	0	0	0	-					PvEVs	0	0	0	0	0
		TLR9	hEVs	0	0	0	0	0					TLR9	hEVs	0	0	0	0	0
			PvEVs	0	0	0	0	0	-					PvEVs	0	0	0	0	0
	Figure Panel	Concentration	Sample	Rep.1	Rep.2	Rep.3	Mean	S.D	p-value	Statistic test
		20µg/mL	hEVs	1.01127	1.01372	1.01617	1.01372	0.00245038
	3b		PvEVs	1.86939	1.7285	1.62607	1.74132	0.122167	0.0005	unpaired t-test
		60µg/mL	hEVs	1.26464	1.23426	1.2372	1.24536	0.0167584
			PvEVs	3.13943	3.04068	3.19407	3.12472	0.0777466	<0.0001	unpaired t-test
	Figure Panel	Sample	Rep.1	Rep.2	Rep.3	Mean	S.D	p-value	Statistic test
	3b	LPS	6.14484	6.47146	6.3295	6.31527	0.163774
		TNFa	1.23789	1.16307	1.13046	1.17714	0.0550814	<0.0001	unpaired t-test
	Figure Panel	Sample	Inhibitor Bay11-7082	Rep.1	Rep.2	Rep.3	Mean	S.D	Comparison for statisticcs	p-value	Statistic test
		hEVs	(-)	1.15471	1.24746	1.19746	1.19988	0.046424	PvEVs (-) Bay	<0.0001	unpaired t-test
	3d		(+)	1.04891	1.13297	1.12464	1.10217	0.0463131	PvEVs (-) Bay	<0.0001	unpaired t-test
		PvEVs	(-)	3.83116	3.82174	4.27971	3.97754	0.261733
			(+)	1.07971	1.07717	1.11123	1.08937	0.0189737	PvEVs (-) Bay	<0.0001	unpaired t-test

## Sheet: Fig. 4a
	Figure Panel	Sample	Inhibitor Bay11-7082	Rep.1 hEVs 24h	Rep.2 hEVs 48 h	Mean	S.D
	4a	hEVs	(-)	4	4	4	0
			(+)	3	1	2	1.41421
	Figure Panel	Sample	Inhibitor Bay11-7082	Rep.1 PvEVs 24h	Rep.2 PvEVs2 24h	Rep.3 PvEVs 48 h	Rep.4 PvEVs2 48h	Mean	S.D	p-value	Statistic test
	4a	PvEVs	(-)	24	26	23	25	24.5	1.29099
			(+)	10	4	11	5	7.5	3.51188	0.0286	Mann-witney

## Sheet: Supplementary Fig. 1a
	Supplementary Figure Panel	Sample	Rep.1	Rep.2	Rep.3	Rep.4	Rep.5	Rep.6	Rep.7	Rep.8	Rep.9	Rep.10	Mean	S.D	p-value	Statistic test
	1a	hEVs	358	416	340	418	156	152	261	254	209	184	274.8	97.9757
		PvEVs	117	116	96	209	134	89	141	119	230	229	148	52.9202	0.0023	Mann-Witney

## Sheet: Supplementary Fig. 2b
	Supplementary Figure Panel	Organ	Sample	C57BL/6	Nuce
		Spleen	FhEVs	62400	172000
			hEVs	61600	200000
	2b		PvEVs	93400	220000
		Liver	FhEVs	370000	395000
			hEVs	398000	377000
			PvEVs	605000	655000

## Sheet: Supplementary Fig. 6d
		Figure Panel	Supplementary Fig. 6d
		Sample	hEVs	PvEVs
		Rep.1	3.18872	3.69588
		Rep.2	2.59197	3.13042
		Rep.3	3.84709	2.50311
		Rep.4	2.33999	3.66699
		Rep.5	2.55383	2.99546
		Rep.6	2.08608	3.92696
		Rep.7	2.44281	1.93731
		Rep.8	2.778	3.78995
		Rep.9	2.8898	3.39145
		Rep.10	2.90211	5.00704
		Rep.11	2.6591	4.0601
		Rep.12	2.53626	3.36194
		Rep.13	3.2889	6.21225
		Rep.14	2.63632	3.94937
		Rep.15	2.64232	5.38878
		Rep.16	2.57707	3.8208
		Rep.17	2.47591	3.21143
		Rep.18	2.35214	3.103
		Rep.19	2.15691	3.86903
		Rep.20	3.28242	2.32111
		Rep.21	3.24207	2.82889
		Rep.22	2.59318	2.08994
		Rep.23	1.66553	2.64593
		Rep.24	2.58857	3.44665
		Rep.25	2.21901	2.41901
		Rep.26	3.01107	3.25712
		Rep.27	1.65645	3.65575
		Rep.28	2.1991	2.60633
		Rep.29	2.46646	3.31264
		Rep.30	3.58622	4.80005
		Rep.31	1.65192	4.20821
		Rep.32	2.21675	3.45345
		Rep.33	2.68488	3.37259
		Rep.34	3.62694	2.64591
		Rep.35	2.62408	3.4541
		Rep.36	1.81522	2.94351
		Rep.37	1.91819	3.38918
		Rep.38	2.11297	2.80535
		Rep.39	2.75784	3.08136
		Rep.40	2.16496	2.35645
		Rep.41	2.73188	3.19642
		Rep.42	2.73214	4.63688
		Rep.43	3.0301	2.18121
		Rep.44	2.47756	2.30878
		Rep.45	2.4837	3.70714
		Rep.46	1.95809	3.14634
		Rep.47	2.50846	2.64989
		Rep.48	2.86168	4.36146
		Rep.49	2.12041	2.39382
		Rep.50	2.66278	6.85818
		Rep.51	2.27172	3.35978
		Rep.52	2.76098	3.3631
		Rep.53	2.29803	2.73942
		Rep.54	2.52199	3.51593
		Rep.55	1.88618	3.06492
		Rep.56	2.37107	3.13183
		Rep.57	3.18343	3.63874
		Rep.58	2.39003	4.96708
		Rep.59	2.3314	3.38347
		Rep.60	1.74387	2.98881
		Rep.61	2.95514	4.02022
		Rep.62	2.54152	3.77274
		Rep.63	3.31975	3.55368
		Rep.64	2.56987	3.21349
		Rep.65	4.42987	2.99555
		Rep.66	3.6662	4.03225
		Rep.67	2.2822	2.77996
		Rep.68	1.1359	3.70159
		Rep.69	3.25907	3.88867
		Rep.70	1.6293	2.89032
		Rep.71	3.09058	2.76591
		Rep.72	2.96277	2.74521
		Rep.73	2.21511	3.08918
		Rep.74	2.22272	2.77168
		Rep.75	3.11126	3.16069
		Rep.76	2.78938	2.37019
		Rep.77	2.70645	3.64445
		Rep.78	2.95363	3.11586
		Rep.79	3.50027	3.72004
		Rep.80	1.36574	2.79427
		Rep.81	2.69501	3.49259
		Rep.82	2.29202	2.52076
		Rep.83	2.39483	3.27277
		Rep.84	3.77572	3.50881
		Rep.85	3.244	4.69185
		Rep.86	2.90719	3.09848
		Rep.87	2.50687	3.52905
		Rep.88	3.47722	3.3375
		Rep.89	3.3908	3.87048
		Rep.90	2.88156	3.05526
		Rep.91	2.67394	4.06719
		Rep.92	2.65519	3.31253
		Rep.93	2.46863	2.68813
		Rep.94	3.38903	4.16981
		Rep.95	4.02392	3.39966
		Rep.96	1.98447	2.66377
		Rep.97	2.33459	3.55912
		Rep.98	2.2368	3.163
		Rep.99	3.11316	1.94808
		Rep.100	1.76686	3.36875
		Rep.101	3.67175	3.29227
		Rep.102	1.97016	1.66808
		Rep.103	2.98224	2.04297
		Rep.104	3.29112	3.20552
		Rep.105	2.73806	2.02668
		Rep.106	3.1737	2.88005
		Rep.107	2.49578	2.70338
		Rep.108	3.24598	3.64341
		Rep.109	2.30412	3.13693
		Rep.110	2.0298	4.05144
		Rep.111	2.07565	2.78585
		Rep.112	1.84496	2.95445
		Rep.113	3.16892	3.40002
		Rep.114	3.14602	3.12059
		Rep.115	2.93312	3.08136
		Rep.116	2.26321	2.12985
		Rep.117	2.28375	3.96499
		Rep.118	2.5375	3.56443
		Rep.119	2.56934	2.23444
		Rep.120	3.88438	1.39535
		Rep.121	2.15362	2.57491
		Rep.122	2.603	5.4997
		Rep.123	2.18427	3.31984
		Rep.124	3.01486	1.96657
		Rep.125	2.54288	2.20171
		Rep.126	2.54269	2.4713
		Rep.127	3.35883	2.53459
		Rep.128	3.44082	2.25321
		Rep.129	3.27997	2.54443
		Rep.130	2.53657	2.21456
		Rep.131	3.31071	2.01014
		Rep.132	2.81295	2.30771
		Rep.133	2.51138	3.11142
		Rep.134	2.29058	1.57368
		Rep.135	3.00109	1.78005
		Rep.136	3.87494	3.28182
		Rep.137	3.48126	3.13573
		Rep.138	3.65952	2.05221
		Rep.139	2.14743	2.55378
		Rep.140	4.75389	3.67859
		Rep.141	2.46177	3.25411
		Rep.142	3.88578	2.85063
		Rep.143	2.12893	2.53561
		Rep.144	1.42689	3.28856
		Rep.145	5.03645	2.95303
		Rep.146	3.39645	2.6963
		Rep.147	2.04577	3.13074
		Rep.148	3.19532	3.24573
		Rep.149	2.2591	2.18636
		Rep.150	1.91358	2.57824
		Rep.151	4.09527	2.05273
		Rep.152	2.96485	2.47815
		Rep.153	5.74908	4.05512
		Rep.154	3.36523	3.02273
		Rep.155	3.32464	2.74423
		Rep.156	2.85178	2.80609
		Rep.157	3.1797	1.95121
		Rep.158	4.09265	2.87855
		Rep.159	3.30368	3.23937
		Rep.160	3.61594	2.7292
		Rep.161	2.92657	2.47505
		Rep.162	3.04562	2.22862
		Rep.163	3.7131	2.60441
		Rep.164	2.28636	2.95447
		Rep.165	2.93851	1.81678
		Rep.166	2.72771	2.98458
		Rep.167	3.03366	3.45269
		Rep.168	3.19456	2.4608
		Rep.169	2.84826	1.96852
		Rep.170	3.80447	3.5278
		Rep.171	4.81403	3.51745
		Rep.172	4.16917	2.50455
		Rep.173	2.88496	3.05388
		Rep.174	2.43341	3.36954
		Rep.175	2.75728	3.32527
		Rep.176	2.96546	3.51095
		Rep.177	3.15451	2.4029
		Rep.178	2.46254	3.26507
		Rep.179	3.60812	5.50447
		Rep.180	2.54552	4.01493
		Rep.181	1.60513	4.81822
		Rep.182	3.5711	1.85513
		Rep.183	2.52979	2.37567
		Rep.184	1.61448	2.65192
		Rep.185	2.35639	2.41509
		Rep.186	3.40769	2.22749
		Rep.187	2.89403	1.92193
		Rep.188	2.64019	2.0777
		Rep.189	3.16898	1.97505
		Rep.190	2.51677	3.35212
		Rep.191	3.13073	2.68677
		Rep.192	1.65589	2.88258
		Rep.193	1.91151	2.89605
		Rep.194	3.23469	1.92558
		Rep.195	2.16359	3.50072
		Rep.196	4.94562	2.8664
		Rep.197	2.36467	2.90539
		Rep.198	2.77106	3.3615
		Rep.199	2.8434	3.02822
		Rep.200	2.71455	3.06869
		Rep.201	2.78617	2.40256
		Rep.202	2.63921	5.60694
		Rep.203	2.25561	2.43093
		Rep.204	3.83048	3.43998
		Rep.205	3.02568	3.63095
		Rep.206	1.77457	5.07595
		Rep.207	4.77996	2.67829
		Rep.208	2.63619	4.38708
		Rep.209	2.24101	2.34909
		Rep.210	2.912	3.25382
		Rep.211	3.44117	3.50677
		Rep.212	2.69614	2.42451
		Rep.213	4.0826	3.49067
		Rep.214	2.72355	3.67503
		Rep.215	2.97618	4.1934
		Rep.216	2.73829	3.93525
		Rep.217	1.89635	3.64133
		Rep.218	4.01995	2.99421
		Rep.219	2.48553	2.36041
		Rep.220	2.47036	3.2767
		Rep.221	2.52446	2.91802
		Rep.222	2.67196	3.011
		Rep.223	2.98406	3.61197
		Rep.224	2.90506	3.39473
		Rep.225	3.39906	3.1588
		Rep.226	2.93389	3.25958
		Rep.227	3.03585	2.85616
		Rep.228	2.46476	2.81924
		Rep.229	4.19683	2.8642
		Rep.230	2.46754	3.18915
		Rep.231	2.17912	2.3461
		Rep.232	2.49836	2.44657
		Rep.233	2.43372	3.63121
		Rep.234	2.38094	2.70763
		Rep.235	2.85737	3.17716
		Rep.236	2.93933	3.60202
		Rep.237	3.86056	3.29793
		Rep.238	2.74729	3.50332
		Rep.239	3.35319	3.34515
		Rep.240	2.31774	5.26653
		Rep.241	2.58119	2.7088
		Rep.242	1.99694	5.17438
		Rep.243	2.30609	3.6159
		Rep.244	2.39589	4.08308
		Rep.245	1.64795	2.96606
		Rep.246	1.96949	3.25798
		Rep.247	2.00099	2.87154
		Rep.248	2.45857	2.58854
		Rep.249	3.10559	3.59824
		Rep.250	2.27698	2.56195
		Rep.251	2.70119	3.17579
		Rep.252	2.89178	3.42622
		Rep.253	2.54108	3.11788
		Rep.254	2.88276	3.57674
		Rep.255	1.87006	2.58962
		Rep.256	2.33395	2.66273
		Rep.257	1.74369	0.039
		Rep.258	1.63016	4.28712
		Rep.259	2.66221	3.47261
		Rep.260	1.5489	3.59393
		Rep.261	2.5335	3.76036
		Rep.262	3.54122	3.32352
		Rep.263	2.91727	4.34752
		Rep.264	1.86155	3.73744
		Rep.265	2.66118	3.2388
		Rep.266	2.09686	5.136
		Rep.267	2.50163	3.09445
		Rep.268	3.16767	3.35705
		Rep.269	3.83353	2.67638
		Rep.270	2.72107	3.65387
		Rep.271	2.88475	3.48859
		Rep.272	2.85224	3.19033
		Rep.273	2.06345	5.74492
		Rep.274	3.24016	3.26153
		Rep.275	3.78085	3.62729
		Rep.276	2.6544	3.1733
		Rep.277	2.48028	2.59227
		Rep.278	2.51039	3.04021
		Rep.279	2.03233	3.5153
		Rep.280	2.76661	2.15977
		Rep.281	2.55254	2.80301
		Rep.282	2.83853	2.7947
		Rep.283	3.39277	3.10017
		Rep.284	2.41714	2.44875
		Rep.285	2.97037	3.47413
		Rep.286	3.05168	4.65786
		Rep.287	2.3338	2.75606
		Rep.288	3.59419	2.70389
		Rep.289	3.73343	2.42165
		Rep.290	2.29632	3.09553
		Rep.291	2.48563	4.2983
		Rep.292	2.36953	3.95947
		Rep.293	2.87652	2.79568
		Rep.294	2.86176	2.64185
		Rep.295	3.68545	3.32562
		Rep.296	2.66821	2.27397
		Rep.297	2.17945	4.71684
		Rep.298	3.02907	3.04568
		Rep.299	2.94198	3.06778
		Rep.300	2.20916	4.11673
		Rep.301	2.26637	5.41319
		Rep.302	2.20859	3.16861
		Rep.303	2.457	2.97515
		Rep.304	2.29118	4.17709
		Rep.305	2.61728	10.298
		Rep.306	2.44112	3.49114
		Rep.307	2.86137	3.53074
		Rep.308	2.02963	2.97311
		Rep.309	2.75547	3.63161
		Rep.310	3.0149	2.26189
		Rep.311	2.17783	3.46352
		Rep.312	2.47931	2.4177
		Rep.313	3.26136	2.22465
		Rep.314	2.16533	3.24652
		Rep.315	2.25929	3.6033
		Rep.316	1.77014	4.30691
		Rep.317	1.58975	3.81322
		Rep.318	2.17293	3.20854
		Rep.319	2.29537	3.06866
		Rep.320	1.93796	3.3197
		Rep.321	2.28215	2.83669
		Rep.322	2.06048	1.70336
		Rep.323	2.55455	3.2991
		Rep.324	4.38284	3.22496
		Rep.325	3.4241	3.38406
		Rep.326	2.52703	3.01037
		Rep.327	2.27844	2.90109
		Rep.328	2.28161	2.3361
		Rep.329	3.07333	3.26705
		Rep.330	3.36349	3.10826
		Rep.331	2.40071	3.20285
		Rep.332	2.84356	2.15468
		Rep.333	2.46338	3.0023
		Rep.334	2.15299	3.09287
		Rep.335	1.66585	3.12217
		Rep.336	1.56303	2.36896
		Rep.337	1.9347	2.88642
		Rep.338	1.53194	3.0307
		Rep.339	2.07993	3.70742
		Rep.340	1.66423	3.07981
		Rep.341	2.04202	2.09162
		Rep.342	1.78201	2.59283
		Rep.343	2.0727	2.68967
		Rep.344	2.17001	3.7576
		Rep.345	2.82555	3.07022
		Rep.346	1.6187	2.43236
		Rep.347	2.13483	2.18672
		Rep.348	2.67567	2.73865
		Rep.349	2.23279	3.25098
		Rep.350	2.55306	2.84549
		Rep.351	2.29887	2.71796
		Rep.352	1.95097	3.27482
		Rep.353	1.95634	3.66864
		Rep.354	2.42074	3.725
		Rep.355	1.99192	2.49104
		Rep.356	1.31237	3.74528
		Rep.357	2.58912	5.69528
		Rep.358	2.12207	1.93749
		Rep.359	1.86231	3.7121
		Rep.360	1.50476	3.62241
		Rep.361	1.5235	3.82191
		Rep.362	1.52713	4.15118
		Rep.363	1.90688	3.28891
		Rep.364	1.72371	2.85305
		Rep.365	1.44912	6.0022
		Rep.366	2.19708	3.46838
		Rep.367	2.07606	3.50659
		Rep.368	2.53532	2.52687
		Rep.369	3.04528	2.76905
		Rep.370	2.51776	3.45804
		Rep.371	2.8401	2.24593
		Rep.372	1.98487	1.78741
		Rep.373	2.86212	4.3256
		Rep.374	2.92974	2.74526
		Rep.375	2.48977	3.03954
		Rep.376	2.42401	3.44691
		Rep.377	2.51571	3.78047
		Rep.378	2.10649	3.17977
		Rep.379	2.63973	2.92006
		Rep.380	2.08067	2.81809
		Rep.381	1.68658	2.7891
		Rep.382	2.47939	2.45356
		Rep.383	2.18011	3.02197
		Rep.384	2.43017	2.76225
		Rep.385	2.59013	2.83364
		Rep.386	1.711	3.3171
		Rep.387	1.80024	3.57145
		Rep.388	1.2947	3.70341
		Rep.389	2.14604	2.50058
		Rep.390	2.83924	2.60752
		Rep.391	1.93796	2.93959
		Rep.392	1.25523	3.26916
		Rep.393	1.91319	3.46434
		Rep.394	2.36519	2.98751
		Rep.395	1.94667	3.81726
		Rep.396	2.21258	0.465863
		Rep.397	2.49051	3.49979
		Rep.398	1.8454	3.56047
		Rep.399	2.18148	3.2915
		Rep.400	2.08557	3.37757
		Rep.401	1.97557	3.25057
		Rep.402	2.19541	4.63118
		Rep.403	1.56888	2.23231
		Rep.404	1.61656	3.45846
		Rep.405	1.54508	3.49238
		Rep.406	2.1182	3.33936
		Rep.407	1.52742	1.63263
		Rep.408	2.77385	2.57484
		Rep.409	2.55986	2.83828
		Rep.410	1.97409	3.27787
		Rep.411	1.40685	4.0305
		Rep.412	2.54326	3.83919
		Rep.413	2.43283	2.54665
		Rep.414	2.01196	3.14343
		Rep.415	2.04132	4.18905
		Rep.416	2.72772	3.28333
		Rep.417	3.45913	3.7999
		Rep.418	2.19109	3.11339
		Rep.419	1.58236	2.61988
		Rep.420	1.84102	2.2683
		Rep.421	2.19308	2.33868
		Rep.422	1.42075	2.46175
		Rep.423	3.24384	4.00314
		Rep.424	2.34714	3.17023
		Rep.425	2.83021	2.46293
		Rep.426	2.54404	4.2851
		Rep.427	2.68506	2.73733
		Rep.428	2.44097	3.88171
		Rep.429	2.39779	2.9678
		Rep.430	2.36925	3.48765
		Rep.431	2.61005	2.58347
		Rep.432	2.19102	2.10628
		Rep.433	2.71736	3.34884
		Rep.434	1.81971	2.05131
		Rep.435	2.54634	3.04275
		Rep.436	2.22704	3.86531
		Rep.437	2.55514	3.52115
		Rep.438	2.02664	3.65671
		Rep.439	2.83916	3.49794
		Rep.440	3.04497	4.0941
		Rep.441	2.69272	3.17165
		Rep.442	2.27268	10.0839
		Rep.443	3.03013	3.77517
		Rep.444	1.84294	2.92398
		Rep.445	3.41516	1.99917
		Rep.446	1.3456	1.95471
		Rep.447	2.68719	6.18032
		Rep.448	2.41168	2.67568
		Rep.449	2.84074	2.50062
		Rep.450	2.34457	4.36777
		Rep.451	2.53532	3.3906
		Rep.452	3.04528	3.27993
		Rep.453	2.51776	4.93352
		Rep.454	2.8401	3.20413
		Rep.455	1.98487	2.41495
		Rep.456	2.86212	4.03352
		Rep.457	2.92974	2.6473
		Rep.458	2.48977	3.1962
		Rep.459	2.42401	2.99237
		Rep.460	2.51571	2.70894
		Rep.461	2.10649	4.50061
		Rep.462	2.63973	3.27577
		Rep.463	2.08067	3.3036
		Rep.464	1.68658	2.67729
		Rep.465	2.47939	3.11438
		Rep.466	2.18011	2.63213
		Rep.467	2.43017	3.69702
		Rep.468	2.59013	2.52802
		Rep.469	1.711	3.20821
		Rep.470	1.80024	3.48139
		Rep.471	1.2947	3.2428
		Rep.472	2.14604	2.58029
		Rep.473	2.83924	2.97764
		Rep.474	1.93796	3.75908
		Rep.475	1.25523	3.87606
		Rep.476	1.91319	3.49063
		Rep.477	2.36519	4.10277
		Rep.478	1.94667	2.83716
		Rep.479	2.21258	3.03747
		Rep.480	2.49051	2.6238
		Rep.481	1.8454	1.62731
		Rep.482	2.18148	2.20082
		Rep.483	2.08557	2.24738
		Rep.484	1.97557	2.48546
		Rep.485	2.19541	1.94438
		Rep.486	1.56888	3.56765
		Rep.487	1.61656	1.30408
		Rep.488	1.54508	4.9153
		Rep.489	2.1182	2.9609
		Rep.490	1.52742	4.08483
		Rep.491	2.77385	2.4292
		Rep.492	2.55986	3.07711
		Rep.493	1.97409	2.04495
		Rep.494	1.40685	3.46894
		Rep.495	2.54326	5.12432
		Rep.496	2.43283	3.66132
		Rep.497	2.01196	1.73002
		Rep.498	2.04132	3.40494
		Rep.499	2.72772	3.36985
		Rep.500	3.45913	4.17193
		Rep.501	2.19109	3.26699
		Rep.502	1.58236	2.38152
		Rep.503	1.84102	3.79729
		Rep.504	2.19308	3.34458
		Rep.505	1.42075	3.16271
		Rep.506	3.24384	3.77022
		Rep.507	2.34714	0.16208
		Rep.508	2.83021	3.53499
		Rep.509	2.54404	3.97554
		Rep.510	2.68506	2.67522
		Rep.511	2.44097	3.1672
		Rep.512	2.39779	2.15266
		Rep.513	2.36925	2.56359
		Rep.514	2.61005	2.99581
		Rep.515	2.19102	3.02833
		Rep.516	2.71736	3.1196
		Rep.517	1.81971	2.59932
		Rep.518	2.54634	3.16948
		Rep.519	2.22704	2.88346
		Rep.520	2.55514	2.532
		Rep.521	2.02664	2.97464
		Rep.522	2.83916	1.75576
		Rep.523	3.04497	2.43209
		Rep.524	2.69272	3.05694
		Rep.525	2.27268	1.71435
		Rep.526	3.03013	2.50912
		Rep.527	1.84294	3.3799
		Rep.528	3.41516	2.20364
		Rep.529	1.3456	2.42484
		Rep.530	2.68719	2.41745
		Rep.531	2.41168	2.4813
		Rep.532	2.84074	2.83201
		Rep.533	2.34457	2.91182
		Rep.534	4.27864	4.09961
		Rep.535	3.78423	3.74019
		Rep.536	7.28003	3.38208
		Rep.537	3.27719	4.21323
		Rep.538	4.10752	2.93926
		Rep.539	3.49333	2.84505
		Rep.540	2.73354	3.18602
		Rep.541	3.15242	3.53723
		Rep.542	5.4911	2.33241
		Rep.543	3.88127	3.58902
		Rep.544	3.28919	3.37255
		Rep.545	2.87141	2.89472
		Rep.546	3.37193	3.22237
		Rep.547	3.57923	2.73967
		Rep.548	3.95479	2.71917
		Rep.549	3.48285	2.78038
		Rep.550	2.48867	3.38531
		Rep.551	13.0349	3.08918
		Rep.552	3.88097	3.69505
		Rep.553	3.75796	3.11707
		Rep.554	3.13928	3.33755
		Rep.555	3.38124	2.712
		Rep.556	2.94029	2.23184
		Rep.557	3.19672	3.63253
		Rep.558	2.95665	3.1985
		Rep.559	4.58015	2.63951
		Rep.560	2.9734	3.37145
		Rep.561	4.06851	3.29596
		Rep.562	3.89854	2.62137
		Rep.563	2.98349	2.41297
		Rep.564	2.41086	2.79841
		Rep.565	2.60999	2.88938
		Rep.566	2.26344	2.74166
		Rep.567	2.94711	3.33083
		Rep.568	3.43525	3.00672
		Rep.569	3.96065	2.20783
		Rep.570	3.40673	2.60918
		Rep.571	2.24354	3.50538
		Rep.572	3.45772	5.39016
		Rep.573	3.5659	2.55691
		Rep.574	2.8931	2.55077
		Rep.575	4.90969	2.93793
		Rep.576	2.16796	2.72084
		Rep.577	3.25162	3.00978
		Rep.578	3.58888	3.65634
		Rep.579	3.39603	2.84771
		Rep.580	2.88338	3.24989
		Rep.581	2.84381	2.72846
		Rep.582	2.69954	2.67565
		Rep.583	2.61032	3.09595
		Rep.584		4.03531
		Rep.585	3.69716	2.60683
		Rep.586	2.63451	3.83898
		Rep.587	2.74974	3.64324
		Rep.588	2.94331	3.10956
		Rep.589	2.69196	2.36168
		Rep.590	3.07033	2.42907
		Rep.591	2.621	3.32678
		Rep.592	4.18181	3.11228
		Rep.593	3.10685	3.09186
		Rep.594	3.62988	3.08584
		Rep.595	2.18024	2.40256
		Rep.596	2.5134	2.70104
		Rep.597	2.98463	2.64713
		Rep.598	2.73153	2.72056
		Rep.599	2.74782	2.45233
		Rep.600	2.59049	3.17398
		Rep.601	2.92177	3.30954
		Rep.602	2.68518	3.34831
		Rep.603	1.85694	3.99422
		Rep.604	2.55597	2.64235
		Rep.605	2.38204	3.60118
		Rep.606	3.05965	3.66937
		Rep.607	2.07916	3.29207
		Rep.608	3.47972	2.91013
		Rep.609	2.86856	3.75637
		Rep.610	2.69776	4.35715
		Rep.611	1.9602	3.29112
		Rep.612	2.353	1.95915
		Rep.613	3.28421	3.22664
		Rep.614	2.20353	2.15314
		Rep.615	2.77276	2.1394
		Rep.616	1.91812	3.92283
		Rep.617	2.10113	3.50293
		Rep.618	4.16571	3.02323
		Rep.619	2.37846	2.36894
		Rep.620	2.64025	2.62198
		Rep.621	2.3068	2.39651
		Rep.622	2.98963	3.47989
		Rep.623	2.55913	2.71449
		Rep.624	2.54329	2.90873
		Rep.625	2.13572	2.75668
		Rep.626	2.66374	2.83624
		Rep.627	4.4823	3.96401
		Rep.628	2.16338	2.70262
		Rep.629	3.0054	2.48629
		Rep.630	3.58118	2.93787
		Rep.631	3.55641	2.71196
		Rep.632	3.79288	3.62014
		Rep.633	2.88098	2.93471
		Rep.634	3.02815	3.72057
		Rep.635	4.13712	2.71465
		Rep.636	4.42929	4.16706
		Rep.637	3.46638	3.71926
		Rep.638	2.99094	2.13951
		Rep.639	3.27333	2.1019
		Rep.640	4.07493	2.21047
		Rep.641	3.53099	2.23772
		Rep.642	2.71243	3.26247
		Rep.643	3.56776	3.08216
		Rep.644	4.39999	2.75332
		Rep.645	3.21909	2.40982
		Rep.646	2.97636	2.63089
		Rep.647	3.1936	2.98641
		Rep.648	2.83811	2.37249
		Rep.649	3.23653	3.04922
		Rep.650	4.06809	3.1516
		Rep.651	3.63308	3.08433
		Rep.652	2.34967	1.73871
		Rep.653	3.3525	1.90594
		Rep.654	3.31689	0.465437
		Rep.655	2.5294	3.01746
		Rep.656	2.55382	4.44506
		Rep.657	3.03359	2.72122
		Rep.658	2.78247	2.89696
		Rep.659	3.66624	3.88863
		Rep.660	5.43009	3.00828
		Rep.661	3.49663	2.73544
		Rep.662	3.43369	1.97858
		Rep.663	2.58269	2.09384
		Rep.664	2.70735	2.45773
		Rep.665	2.15707	3.76789
		Rep.666	2.57012	3.71216
		Rep.667	3.31413	2.33119
		Rep.668	2.91277	2.34451
		Rep.669	3.0131	3.7995
		Rep.670	2.03935	3.61466
		Rep.671	4.44806	3.01599
		Rep.672	3.13505	2.60135
		Rep.673	2.80664	2.46107
		Rep.674	2.93924	1.85138
		Rep.675	2.82935	3.31228
		Rep.676	2.63923	3.45476
		Rep.677	3.73467	3.02152
		Rep.678	2.32618	3.86508
		Rep.679	2.35635	2.97964
		Rep.680	3.18184	2.77789
		Rep.681	2.09685	2.81635
		Rep.682	2.60917	2.42721
		Rep.683	1.78563	3.46431
		Rep.684	3.48784	2.68437
		Rep.685	2.3326	2.92241
		Rep.686	2.9992	2.38285
		Rep.687	2.28081	2.92241
		Rep.688	3.18567	2.65778
		Rep.689	1.84491	2.71517
		Rep.690	2.87976	2.77141
		Rep.691	2.57591	2.41284
		Rep.692	2.55314	2.41088
		Rep.693	3.06957	2.58952
		Rep.694	2.63956	3.3661
		Rep.695	3.04947	2.6258
		Rep.696	3.09752	3.87784
		Rep.697	2.55158	2.99495
		Rep.698	3.17953	2.87321
		Rep.699	2.9112	2.58593
		Rep.700	3.05831	2.38843
		Rep.701	2.62698	1.96142
		Rep.702	2.48651	2.83557
		Rep.703	2.41466	2.51567
		Rep.704	2.56068	2.65459
		Rep.705	2.59894	2.63228
		Rep.706	3.31816	2.75097
		Rep.707	4.34672	3.06673
		Rep.708	3.46363	2.28378
		Rep.709	2.3534	3.28376
		Rep.710	2.55448	2.30012
		Rep.711	2.64401	2.17957
		Rep.712	2.74576	2.88713
		Rep.713	2.34822	2.86091
		Rep.714	3.20945	2.56333
		Rep.715	2.13528	3.00417
		Rep.716	2.80491	3.56196
		Rep.717	3.62647	2.77267
		Rep.718	6.67902	4.23673
		Rep.719	3.52811	2.59141
		Rep.720	3.50167	2.5701
		Rep.721	3.7242	2.1377
		Rep.722	3.2051	2.33679
		Rep.723	4.32649	2.27413
		Rep.724	2.95935	3.22482
		Rep.725	3.36282	3.81448
		Rep.726	2.70233	2.62771
		Rep.727	2.93242	3.546
		Rep.728	2.84861	3.57971
		Rep.729	3.0977	3.05943
		Rep.730	2.89204	2.29944
		Rep.731	2.47471	3.23036
		Rep.732	2.36582	3.06145
		Rep.733	3.57198	3.52222
		Rep.734	4.11744	2.41564
		Rep.735	2.59568	3.49868
		Rep.736	3.09622	3.16788
		Rep.737	3.08241	3.02591
		Rep.738	3.14922	2.84776
		Rep.739	5.68802	2.00355
		Rep.740	2.91867	3.19876
		Rep.741	2.85358	3.62541
		Rep.742	2.90309	3.37523
		Rep.743	2.64362	3.05055
		Rep.744	2.64205	4.18834
		Rep.745	2.3171	2.7716
		Rep.746	3.1412	2.94348
		Rep.747	4.44965	3.1717
		Rep.748	3.29559	2.31644
		Rep.749	2.61904	3.44472
		Rep.750	4.1232	3.14652
		Rep.751	3.9638	3.51038
		Rep.752	3.31083	3.24153
		Rep.753	3.47117	2.3575
		Rep.754	2.87669	2.07231
		Rep.755	3.63631	2.24821
		Rep.756	3.84375	2.4669
		Rep.757	3.61352	3.62003
		Rep.758	3.90564	3.58768
		Rep.759	4.28244	2.14403
		Rep.760	3.88585	2.39017
		Rep.761	3.57308	3.21869
		Rep.762	3.30224	3.12486
		Rep.763	4.01837	4.76648
		Rep.764	3.68471	2.81034
		Rep.765	2.7205	3.65242
		Rep.766	3.64988	2.84043
		Rep.767	3.23382	4.00619
		Rep.768	2.33779	3.66286
		Rep.769	2.45287	3.30149
		Rep.770	3.9781	3.01483
		Rep.771	3.29755	3.06576
		Rep.772	2.28016	3.75748
		Rep.773	2.562	3.29412
		Rep.774	3.33951	2.89935
		Rep.775	4.32916	3.94673
		Rep.776	3.12649	3.15013
		Rep.777	2.92329	2.96361
		Rep.778	2.86641	4.11618
		Rep.779	2.76078	3.18751
		Rep.780	2.82435	2.25074
		Rep.781	3.63134	3.49194
		Rep.782	2.87747	2.81102
		Rep.783	2.42558	2.78956
		Rep.784	3.31388	3.09481
		Rep.785	3.64919	3.00459
		Rep.786	2.73271	4.58125
		Rep.787	3.49473	4.30628
		Rep.788	2.55244	3.31489
		Rep.789	3.1613	3.87448
		Rep.790	3.35231	2.72432
		Rep.791	5.70984	2.37818
		Rep.792	4.74037	2.73232
		Rep.793	3.17471	2.06351
		Rep.794	3.28433	2.60628
		Rep.795	3.44988	2.85704
		Rep.796	3.21167	2.68925
		Rep.797	2.69931	2.15191
		Rep.798	2.80069	2.54691
		Rep.799	3.42843	3.02821
		Rep.800	3.35602	3.27333
		Rep.801	4.34725	2.93864
		Rep.802	2.47295	3.37319
		Rep.803	3.40131	3.38865
		Rep.804	5.55067	3.11768
		Rep.805	2.70128	3.15588
		Rep.806	2.7473	2.32777
		Rep.807	3.19596	3.05091
		Rep.808	2.7719	2.73582
		Rep.809	3.32235	3.50564
		Rep.810	3.01258	2.56659
		Rep.811	3.07321	0.362626
		Rep.812	3.25218	4.59972
		Rep.813	2.69517	3.44281
		Rep.814	3.16826	2.59435
		Rep.815	2.81294	2.86066
		Rep.816	3.31306	2.91005
		Rep.817	2.82603	2.97085
		Rep.818	2.7822	2.6592
		Rep.819	2.19195	3.64301
		Rep.820	2.59804	3.08206
		Rep.821	3.08907	3.26246
		Rep.822	3.5413	3.21683
		Rep.823	2.68837	2.79426
		Rep.824	2.58713	2.97294
		Rep.825	2.58367	6.37598
		Rep.826	2.42891	3.24857
		Rep.827	2.63055	3.23346
		Rep.828	2.1969	3.08765
		Rep.829	2.93301	2.33097
		Rep.830	3.20293	3.51233
		Rep.831	2.72001	3.02635
		Rep.832	2.78616	2.69079
		Rep.833	2.53772	3.08363
		Rep.834	3.13462	7.2622
		Rep.835	1.77344	3.3655
		Rep.836	2.38263	3.07906
		Rep.837	1.76904	2.72177
		Rep.838	2.6827	2.71546
		Rep.839	2.1924	2.37375
		Rep.840	2.08631	2.51893
		Rep.841	2.19187	2.61221
		Rep.842	2.7858	2.64967
		Rep.843	2.47818	2.33268
		Rep.844	2.41121	2.54393
		Rep.845	3.21313	2.87861
		Rep.846	3.1093	3.00426
		Rep.847	3.20845	2.71627
		Rep.848	2.80321	3.53178
		Rep.849	2.6794	2.23449
		Rep.850	2.79695	3.15297
		Rep.851	2.46131	2.80784
		Rep.852	2.34822	3.13124
		Rep.853	2.88466	2.7281
		Rep.854	2.64753	2.82916
		Rep.855	2.509	2.37803
		Rep.856	2.45784	2.51142
		Rep.857	3.28682	2.55727
		Rep.858	2.42468	3.36399
		Rep.859	3.50828	3.55501
		Rep.860	2.51778	2.53996
		Rep.861	2.01782	3.96256
		Rep.862	2.17104	2.88584
		Rep.863	3.35095	2.39728
		Rep.864	2.42562	2.04668
		Rep.865	3.04137	3.74558
		Rep.866	2.21834	2.8008
		Rep.867	1.84278	2.67854
		Rep.868	2.44257	2.47826
		Rep.869	3.06173	2.33721
		Rep.870	2.62097	2.76834
		Rep.871	3.09105	3.30613
		Rep.872	2.65974	2.24745
		Rep.873	2.77784	3.52371
		Rep.874	2.57698	3.24645
		Rep.875	2.76071	2.70403
		Rep.876	2.48366	2.38508
		Rep.877	2.43972	2.8393
		Rep.878	1.95456	3.67306
		Rep.879	2.7968	2.52431
		Rep.880	2.46244	2.55991
		Rep.881	2.53759	3.85349
		Rep.882	2.03625	2.64617
		Rep.883	1.85317	2.60599
		Rep.884	2.50336	2.08954
		Rep.885	2.40194	2.79341
		Rep.886	2.22894	2.08783
		Rep.887	2.39129	2.46079
		Rep.888	2.26115	2.3327
		Rep.889	2.6637	3.35129
		Rep.890	1.58032	3.43733
		Rep.891	2.27124	2.43246
		Rep.892	1.54003	2.563
		Rep.893	2.31325	2.69575
		Rep.894	2.74811	3.34044
		Rep.895	1.31841	2.7776
		Rep.896	1.99167	4.44707
		Rep.897	1.42117	4.32201
		Rep.898	2.02357	3.50315
		Rep.899	2.40064	3.35735
		Rep.900	1.99146	3.24098
		Rep.901	2.9549	2.51648
		Rep.902	2.33576	2.13531
		Rep.903	1.7623	2.66838
		Rep.904	2.66697	2.34234
		Rep.905	2.32028	3.75929
		Rep.906	2.8887	2.88974
		Rep.907	2.01096	2.59751
		Rep.908	1.91068	2.69321
		Rep.909	1.84069	2.43289
		Rep.910	2.12617	3.17075
		Rep.911	2.54429	2.65868
		Rep.912	1.89374	3.02014
		Rep.913	3.04457	2.243
		Rep.914	1.9629	3.4365
		Rep.915	2.74151	2.63171
		Rep.916	3.08311	2.68481
		Rep.917	2.42694	3.19264
		Rep.918	2.2485	2.12173
		Rep.919	2.39912	2.24906
		Rep.920	2.89728	3.61282
		Rep.921	2.26612	2.27211
		Rep.922	1.58561	2.55103
		Rep.923	2.22434	2.23582
		Rep.924	2.23401	3.07461
		Rep.925	2.76515	2.50162
		Rep.926	2.15539	3.33589
		Rep.927	2.70348	4.90245
		Rep.928	2.91961	2.41215
		Rep.929	2.2645	3.73907
		Rep.930	2.37101	2.67346
		Rep.931	2.56062	3.14627
		Rep.932	2.13374	3.15975
		Rep.933	1.49665	2.61349
		Rep.934	2.5521	2.54413
		Rep.935	2.70722	4.03691
		Rep.936	1.98667	3.21812
		Rep.937	2.25252	2.86189
		Rep.938	3.51406	3.21747
		Rep.939	1.90475	0.0444287
		Rep.940	2.38496	2.6943
		Rep.941	2.013	2.60304
		Rep.942	2.37806	2.51802
		Rep.943	2.46664	3.96198
		Rep.944	2.5111	3.38889
		Rep.945	2.61706	3.00039
		Rep.946	2.36085	2.93066
		Rep.947	2.24114	1.9747
		Rep.948	2.7908	3.93896
		Rep.949	3.13658	3.12734
		Rep.950	2.09158	1.6113
		Rep.951	2.42826	2.52169
		Rep.952	2.72551	3.76492
		Rep.953	2.79116	2.13265
		Rep.954	2.62443	3.99898
		Rep.955	2.20841	1.88017
		Rep.956	3.37076	3.23742
		Rep.957	2.44053	3.74493
		Rep.958	2.06897	2.22326
		Rep.959	3.54002	2.19921
		Rep.960	2.60133	3.04583
		Rep.961	2.3277	2.77545
		Rep.962	2.24497	4.01147
		Rep.963	2.20469	2.71918
		Rep.964	2.46647	2.13526
		Rep.965	2.40578	3.40797
		Rep.966	1.94974	3.20881
		Rep.967	2.31071	3.1617
		Rep.968	2.47624	2.70194
		Rep.969	2.37846	2.24562
		Rep.970	2.34912	1.97536
		Rep.971	2.23882	2.64485
		Rep.972	3.17654	3.00451
		Rep.973	2.11242	3.33508
		Rep.974	2.81333	3.01302
		Rep.975	2.3119	3.55334
		Rep.976	2.49835	2.96679
		Rep.977	2.56304	3.17077
		Rep.978	2.37606	2.96869
		Rep.979	3.32629	3.60408
		Rep.980	2.63609	3.97975
		Rep.981	2.1001	2.80472
		Rep.982	4.20413	3.54409
		Rep.983	2.91333	2.94091
		Rep.984	2.18834	2.8805
		Rep.985	2.47848	2.55664
		Rep.986	1.82133	2.77829
		Rep.987	2.52395	3.30282
		Rep.988	2.87516	2.51179
		Rep.989	4.02681	3.11937
		Rep.990	2.181	4.75081
		Rep.991	2.36702	3.96051
		Rep.992	2.21261	2.22223
		Rep.993	2.4529	2.12179
		Rep.994	2.49051	3.42206
		Rep.995	2.14313	2.49932
		Rep.996	1.93965	4.66838
		Rep.997	2.52232	3.53681
		Rep.998	2.52492	2.87915
		Rep.999	1.95693	3.18936
		Rep.1000	2.50491	4.70493
		Mean	2.721	3.082
		S.D	0.801	0.837
		p-value		<0.0001
		Statistic test		unpaired t test

## Sheet: Supplementary Fig. 7b
	Supplementary Figure Panel	Genes	Sample	Rep.1	Rep.2	Rep.3	Mean	S.D	p-value	Statistic test
		ICAM-1	hEVs	1.87051	1.4214	1.09649	1.4628	0.388665
			PvEVs	1.64447	1.30761	1.17436	1.37548	0.242291	0.7578	unpaired t-test
	7b	CXCL12	hEVs	0.958358	1.04624	0.535593	0.84673	0.273011
			PvEVs	0.848539	0.495624	0.524932	0.623032	0.195844	0.3131	unpaired t-test
		CCL2	hEVs	1.33191	1.45424	1.25676	1.34764	0.0996751
			PvEVs	1.3656	0.979671	0.810979	1.05208	0.284311	0.1645	unpaired t-test
